# Supplementary material for: Bioinformatics Analysis Identifies Precision Treatment with Paclitaxel for Hepatocellular Carcinoma Patients Harboring Mutant TP53 or Wild-Type CTNNB1 Gene
Source: J Pers Med. 2021 Nov 13;11(11):1199. doi: 10.3390/jpm11111199 (PMC8623741; doi:10.3390/jpm11111199)
Supplement: Supplementary file 1 [file jpm-11-01199-s001.zip]

Archive with 2 entries (2 files):
- JPM-File-S1.xlsx
- JPM-Supplementary_Material.pdf
