# Supplementary material for: Bioinformatics Analysis Identifies Precision Treatment with Paclitaxel for Hepatocellular Carcinoma Patients Harboring Mutant TP53 or Wild-Type CTNNB1 Gene
Source: J Pers Med. 2021 Nov 13;11(11):1199. doi: 10.3390/jpm11111199 (PMC8623741; doi:10.3390/jpm11111199)
Supplement: Supplementary file 1 [file jpm-11-01199-s001.zip › JPM-File-S1.xlsx]

## Sheet: Note
File S1: The differentially expressed genes (DEGs) prepared from microarray data sets

## Sheet: GSE14520
ID	adj.P.Val	P.Value	logFC	Gene.symbol
209220_at	6.3e-09	9.14e-11	4.75708	GPC3
206561_s_at	1e-05	6.92e-07	4.39884	AKR1B10
206239_s_at	8.77e-06	5.9e-07	4.37338	SPINK1
212094_at	8.9e-07	3.78e-08	4.16108	PEG10
208650_s_at	5.98e-08	1.44e-09	3.5539	CD24
201291_s_at	2.05e-11	7.91e-14	3.50879	TOP2A
219918_s_at	2.35e-12	5.08e-15	3.46269	ASPM
205476_at	1.42e-08	2.46e-10	3.30821	CCL20
202503_s_at	4.4e-12	1.13e-14	3.20215	KIAA0101
209875_s_at	5.01e-05	4.79e-06	3.18842	SPP1
205890_s_at	4.16e-07	1.5e-08	3.16277	UBD///GABBR1
211470_s_at	5.14e-08	1.17e-09	3.11094	SULT1C2
201890_at	3.91e-10	3.18e-12	3.02711	RRM2
204694_at	0.00231	0.000469	2.98291	AFP
218039_at	2.82e-11	1.17e-13	2.96514	NUSAP1
218350_s_at	9.74e-11	5.95e-13	2.89438	GMNN
202422_s_at	8.91e-07	3.79e-08	2.8193	ACSL4
204026_s_at	1.68e-11	5.97e-14	2.7937	ZWINT
213194_at	1.04e-07	2.9e-09	2.74454	ROBO1
201839_s_at	0.000291	3.87e-05	2.70861	EPCAM
209773_s_at	4.34e-09	5.77e-11	2.68768	RRM2
201417_at	4.12e-05	3.78e-06	2.66561	SOX4
201468_s_at	0.000303	4.07e-05	2.60483	NQO1
218585_s_at	4.98e-10	4.27e-12	2.58527	DTL
210519_s_at	0.000298	3.98e-05	2.57575	NQO1
203213_at	1.16e-09	1.22e-11	2.55671	CDK1
205342_s_at	2.13e-07	6.71e-09	2.55098	SULT1C2
209218_at	1.05e-06	4.63e-08	2.5477	SQLE
211762_s_at	8.18e-11	4.81e-13	2.46826	KPNA2
218009_s_at	4.19e-10	3.43e-12	2.44669	PRC1
201416_at	1.8e-06	8.86e-08	2.43035	SOX4
201292_at	6.98e-10	6.4e-12	2.41949	TOP2A
202589_at	4.98e-08	1.13e-09	2.39178	TYMS
201088_at	2.06e-11	8.05e-14	2.34836	KPNA2
213222_at	5.23e-07	2.01e-08	2.33539	PLCB1
33323_r_at	0.000132	1.51e-05	2.3184	SFN
202779_s_at	1.45e-08	2.53e-10	2.31075	UBE2S
222077_s_at	4.62e-12	1.33e-14	2.3083	RACGAP1
218883_s_at	3.67e-08	7.73e-10	2.29985	CENPU
207828_s_at	1.87e-10	1.27e-12	2.28434	CENPF
208029_s_at	4.97e-05	4.75e-06	2.27391	LAPTM4B
203554_x_at	2.01e-10	1.41e-12	2.26396	PTTG1
202345_s_at	4.79e-08	1.08e-09	2.24128	FABP5
217820_s_at	1.95e-10	1.35e-12	2.23789	ENAH
211980_at	1.9e-07	5.85e-09	2.21929	COL4A1
208767_s_at	1.78e-05	1.39e-06	2.19766	LAPTM4B
203819_s_at	4.24e-05	3.93e-06	2.1861	IGF2BP3
219787_s_at	4.11e-09	5.36e-11	2.17132	ECT2
208079_s_at	2.41e-10	1.75e-12	2.16559	AURKA
203755_at	8.92e-10	8.69e-12	2.15848	BUB1B
206102_at	1.79e-09	2.03e-11	2.15312	GINS1
212092_at	0.000309	4.16e-05	2.11534	PEG10
212551_at	3.81e-09	4.86e-11	2.10741	CAP2
201251_at	1.18e-06	5.3e-08	2.10197	PKM
266_s_at	8.18e-05	8.62e-06	2.09208	CD24
212554_at	2.48e-08	4.73e-10	2.09151	CAP2
216379_x_at	0.000116	1.3e-05	2.08741	CD24
202404_s_at	0.00196	0.000386	2.08728	COL1A2
203820_s_at	6.22e-05	6.23e-06	2.07939	IGF2BP3
209714_s_at	1.33e-08	2.24e-10	2.07901	CDKN3
201664_at	4.4e-12	1.15e-14	2.06763	SMC4
209771_x_at	7.19e-05	7.39e-06	2.06151	CD24
218847_at	9.01e-06	6.1e-07	2.05234	IGF2BP2
213241_at	2.13e-07	6.69e-09	2.03991	PLXNC1
214039_s_at	1.97e-07	6.12e-09	2.03084	LAPTM4B
201930_at	2.43e-09	2.89e-11	2.01314	MCM6
218963_s_at	0.000852	0.000142	1.9999	KRT23
205436_s_at	5.69e-11	3.07e-13	1.98341	H2AFX
214710_s_at	8.18e-08	2.14e-09	1.98263	CCNB1
209035_at	1.69e-07	5.09e-09	1.98057	MDK
203477_at	5.54e-06	3.44e-07	1.9702	COL15A1
202936_s_at	2.21e-05	1.79e-06	1.96482	SOX9
213668_s_at	4.75e-05	4.49e-06	1.95706	SOX4
218816_at	2.86e-10	2.13e-12	1.95672	LRRC1
208962_s_at	0.000233	2.97e-05	1.94165	MIR1908///FADS1
205343_at	4.55e-06	2.75e-07	1.92958	SULT1C2
204825_at	2.07e-09	2.4e-11	1.91599	MELK
208808_s_at	1.67e-06	8.12e-08	1.90173	HMGB2
219978_s_at	1.75e-08	3.18e-10	1.89761	NUSAP1
202705_at	1.1e-09	1.15e-11	1.89458	CCNB2
202954_at	4.69e-10	3.98e-12	1.89109	UBE2C
202870_s_at	2.02e-07	6.29e-09	1.89073	CDC20
212193_s_at	1.82e-08	3.35e-10	1.88953	LARP1
213492_at	0.00446	0.00104	1.87345	COL2A1
202935_s_at	0.000202	2.5e-05	1.87098	SOX9
204170_s_at	3.58e-07	1.26e-08	1.85529	CKS2
218662_s_at	2.69e-07	8.85e-09	1.85407	NCAPG
201714_at	3.11e-08	6.34e-10	1.85367	TUBG1
213503_x_at	4.19e-06	2.49e-07	1.84848	ANXA2
201590_x_at	3.79e-06	2.22e-07	1.83736	ANXA2
201584_s_at	6.46e-13	1.11e-15	1.82755	DDX39A
201841_s_at	4.19e-12	1.03e-14	1.82744	HSPB1
209392_at	0.000186	2.27e-05	1.82606	ENPP2
210427_x_at	4.24e-06	2.53e-07	1.8246	ANXA2
204092_s_at	2.74e-10	2.02e-12	1.82359	AURKA
221529_s_at	8.27e-09	1.26e-10	1.81932	PLVAP
212531_at	0.00297	0.00063	1.81865	LCN2
33322_i_at	0.000627	9.77e-05	1.80331	SFN
205449_at	8.74e-11	5.23e-13	1.79712	SAC3D1
207165_at	1.42e-08	2.45e-10	1.78801	HMMR
210052_s_at	1.31e-07	3.74e-09	1.76737	TPX2
216237_s_at	9.49e-09	1.48e-10	1.76407	MCM5
201681_s_at	3.43e-10	2.7e-12	1.76212	DLG5
203429_s_at	4.91e-11	2.56e-13	1.75929	SUCO
205807_s_at	1.38e-08	2.36e-10	1.75889	TUFT1
209044_x_at	1.67e-17	8.26e-21	1.75181	SF3B4
210983_s_at	1.77e-07	5.38e-09	1.74779	MCM7
204023_at	7.78e-08	2.01e-09	1.74758	RFC4
203358_s_at	1.2e-08	1.96e-10	1.73921	EZH2
219010_at	1.85e-06	9.19e-08	1.7314	C1orf106
221729_at	1.28e-05	9.36e-07	1.7285	COL5A2
204822_at	4.75e-07	1.78e-08	1.72455	TTK
204017_at	6.11e-05	6.1e-06	1.72139	KDELR3
205361_s_at	9.62e-10	9.57e-12	1.72052	PFDN4
202107_s_at	1.17e-07	3.32e-09	1.71983	MCM2
200771_at	1.16e-06	5.17e-08	1.71271	LAMC1
213175_s_at	9.36e-11	5.68e-13	1.71254	SNRPB
201663_s_at	2.84e-07	9.58e-09	1.7082	SMC4
200770_s_at	1.15e-08	1.86e-10	1.70706	LAMC1
202310_s_at	0.00276	0.000578	1.70581	COL1A1
217755_at	4.88e-09	6.64e-11	1.70265	HN1
218728_s_at	1.53e-09	1.69e-11	1.70185	CNIH4
211981_at	8.89e-06	6e-07	1.69244	COL4A1
218051_s_at	1.9e-05	1.5e-06	1.68442	NT5DC2
202963_at	9.36e-09	1.45e-10	1.68194	RFX5
205054_at	0.000696	0.000111	1.67716	NEB
204083_s_at	1.01e-06	4.42e-08	1.67706	TPM2
208964_s_at	0.00059	9.09e-05	1.67564	MIR1908///FADS1
200052_s_at	5.85e-06	3.67e-07	1.67488	ILF2
204688_at	0.000111	1.23e-05	1.67385	SGCE
219404_at	1.65e-07	4.93e-09	1.66088	EPS8L3
206074_s_at	9.65e-08	2.64e-09	1.65748	HMGA1
218782_s_at	1.48e-05	1.11e-06	1.65497	ATAD2
218905_at	5.91e-12	1.75e-14	1.6519	INTS8
213577_at	9.13e-05	9.83e-06	1.65187	SQLE
204162_at	6.44e-10	5.81e-12	1.64632	NDC80
201128_s_at	1.33e-10	8.43e-13	1.64537	ACLY
218237_s_at	8.22e-05	8.67e-06	1.64506	SLC38A1
202095_s_at	2.43e-07	7.8e-09	1.64008	BIRC5
211964_at	5.23e-05	5.03e-06	1.64003	COL4A2
201943_s_at	6.96e-07	2.82e-08	1.63593	CPD
204823_at	0.000372	5.18e-05	1.63465	NAV3
203120_at	4.04e-11	1.94e-13	1.6309	TP53BP2
210839_s_at	0.000158	1.87e-05	1.62831	ENPP2
202651_at	1.98e-05	1.58e-06	1.60528	LPGAT1
209772_s_at	1.12e-05	7.89e-07	1.60428	CD24
201201_at	2.82e-07	9.45e-09	1.6025	CSTB
221731_x_at	0.00432	0.000997	1.59669	VCAN
201378_s_at	3.53e-10	2.81e-12	1.59123	UBAP2L
200910_at	7.06e-13	1.27e-15	1.58833	LOC101927137///CCT3
209160_at	1.98e-06	1e-07	1.58659	AKR1C3
213429_at	0.000458	6.63e-05	1.5842	BICC1
204641_at	3.77e-08	7.97e-10	1.58371	NEK2
201377_at	5.46e-12	1.59e-14	1.5836	UBAP2L
201555_at	5.98e-08	1.43e-09	1.5809	MCM3
210559_s_at	3.25e-07	1.12e-08	1.57693	CDK1
208926_at	1.74e-08	3.15e-10	1.56881	NEU1
212055_at	1.48e-08	2.61e-10	1.56589	TPGS2
202983_at	4.85e-07	1.82e-08	1.55937	HLTF
204767_s_at	1.72e-08	3.1e-10	1.54481	FEN1
202690_s_at	8.78e-08	2.33e-09	1.54469	SNRPD1
213134_x_at	1.4e-06	6.49e-08	1.54272	BTG3
202381_at	6.04e-05	6.02e-06	1.5388	ADAM9
209408_at	1.11e-06	4.95e-08	1.5384	KIF2C
218308_at	1.68e-10	1.1e-12	1.53779	TACC3
201940_at	1.31e-05	9.61e-07	1.52985	CPD
219630_at	0.00818	0.00218	1.52766	PDZK1IP1
217728_at	0.00434	0.001	1.51597	S100A6
209154_at	9.29e-06	6.31e-07	1.51153	P2RX5-TAX1BP3///TAX1BP3
200788_s_at	2.83e-11	1.18e-13	1.50801	PEA15
222281_s_at	0.00837	0.00224	1.50683	LOC101929219///LOC100505650///C1orf186
209803_s_at	0.000931	0.000158	1.50329	PHLDA2
209825_s_at	8.81e-09	1.35e-10	1.49963	MIR3658///UCK2
213793_s_at	0.000127	1.45e-05	1.49961	HOMER1
203411_s_at	3.16e-10	2.42e-12	1.49499	LMNA
217946_s_at	5.98e-08	1.42e-09	1.49487	SAE1
211340_s_at	2.65e-06	1.44e-07	1.49448	MIR6756///MCAM
208963_x_at	0.00045	6.49e-05	1.49037	MIR1908///FADS1
205830_at	0.00449	0.00105	1.4901	CLGN
203228_at	6.53e-07	2.61e-08	1.48797	PAFAH1B3
210609_s_at	1.33e-05	9.74e-07	1.48549	TP53I3
218229_s_at	8.48e-10	8.18e-12	1.48407	POGK
202275_at	4.93e-05	4.7e-06	1.48368	G6PD
201136_at	0.000108	1.19e-05	1.48285	PLP2
213911_s_at	1.46e-06	6.84e-08	1.48092	H2AFZ
204537_s_at	0.00068	0.000107	1.4808	MIR452///MIR224///GABRE
212022_s_at	4.03e-06	2.38e-07	1.48079	MKI67
200607_s_at	1.87e-06	9.37e-08	1.47113	RAD21
219192_at	8.58e-09	1.31e-10	1.47065	UBAP2
209219_at	3.48e-10	2.75e-12	1.46902	MIR1236///NELFE
200632_s_at	2.67e-06	1.46e-07	1.46868	NDRG1
218638_s_at	3.26e-05	2.86e-06	1.46592	LOC100130872///SPON2
212520_s_at	5.98e-08	1.41e-09	1.46066	SMARCA4
218755_at	9.41e-08	2.57e-09	1.45768	KIF20A
55065_at	8.63e-08	2.27e-09	1.45408	MARK4
201327_s_at	6.98e-10	6.38e-12	1.44947	CCT6A
202635_s_at	8.82e-06	5.93e-07	1.44682	POLR2K
200623_s_at	9.37e-07	4.03e-08	1.44619	CALM3///CALM2///CALM1
212591_at	4.04e-11	1.97e-13	1.44557	ARID4B///RBM34
200916_at	3.18e-06	1.8e-07	1.44352	TAGLN2
218966_at	8.18e-08	2.14e-09	1.43983	MYO5C
201818_at	2.18e-05	1.77e-06	1.43871	LPCAT1
215017_s_at	6.48e-06	4.14e-07	1.43805	FNBP1L
221538_s_at	4.18e-08	9.1e-10	1.43754	PLXNA1
204620_s_at	0.00592	0.00147	1.43695	VCAN
201697_s_at	1.55e-10	1.01e-12	1.43371	DNMT1
205506_at	0.000189	2.31e-05	1.43283	VIL1
218355_at	8.62e-08	2.26e-09	1.43262	KIF4A
213720_s_at	5.33e-09	7.37e-11	1.43176	SMARCA4
208659_at	1.44e-06	6.69e-08	1.42729	CLIC1
201578_at	7.4e-05	7.66e-06	1.4247	PODXL
205047_s_at	0.00324	0.000702	1.42311	ASNS
208651_x_at	0.00082	0.000135	1.42139	CD24
209836_x_at	2.67e-08	5.24e-10	1.41927	BOLA2B///BOLA2
210827_s_at	6.15e-06	3.89e-07	1.41854	ELF3
211071_s_at	0.00924	0.00252	1.41778	MLLT11
202219_at	0.00194	0.000382	1.41656	SLC6A8
218594_at	4.51e-09	6.05e-11	1.41144	HEATR1
201275_at	1.3e-05	9.5e-07	1.41106	FDPS
202846_s_at	3.13e-11	1.39e-13	1.40989	PIGC
213869_x_at	5.16e-07	1.98e-08	1.40823	THY1
200787_s_at	4.17e-09	5.45e-11	1.40364	PEA15
212563_at	2.18e-05	1.76e-06	1.40176	MIR7112///BOP1
202261_at	4.04e-11	1.86e-13	1.40004	VPS72
202220_at	4.53e-11	2.26e-13	1.3975	KIAA0907
201850_at	1.97e-06	9.99e-08	1.3974	CAPG
204173_at	1.7e-08	3.06e-10	1.39705	MYL6B
209386_at	0.000909	0.000154	1.39451	TM4SF1
201669_s_at	0.000174	2.1e-05	1.39275	MARCKS
200853_at	3.05e-05	2.65e-06	1.39238	H2AFZ
221261_x_at	0.000632	9.86e-05	1.39043	SNORA11E///SNORA11D///MAGED4///MAGED4B
200875_s_at	1.07e-06	4.75e-08	1.38935	MIR1292///SNORD110///SNORD86///SNORD57///NOP56
209268_at	9.8e-12	3.26e-14	1.38812	VPS45
208611_s_at	7.63e-12	2.4e-14	1.38285	SPTAN1
202679_at	1.68e-08	3e-10	1.37405	NPC1
212445_s_at	4.28e-06	2.56e-07	1.37318	NEDD4L
213088_s_at	2.85e-09	3.48e-11	1.37295	DNAJC9
208816_x_at	2.72e-05	2.32e-06	1.3729	ANXA2P2
201266_at	0.000567	8.66e-05	1.37283	TXNRD1
212828_at	6.13e-07	2.42e-08	1.37159	SYNJ2
213712_at	0.000141	1.64e-05	1.36913	ELOVL2
212058_at	1.81e-08	3.32e-10	1.36873	U2SURP
203362_s_at	6.55e-07	2.62e-08	1.36807	MAD2L1
208794_s_at	4.75e-07	1.78e-08	1.36703	SMARCA4
201505_at	0.000368	5.11e-05	1.36633	LAMB1
222036_s_at	3.02e-07	1.02e-08	1.36432	MCM4
201418_s_at	8.45e-05	8.94e-06	1.36343	SOX4
210986_s_at	5.72e-06	3.58e-07	1.36187	TPM1
204720_s_at	8.91e-05	9.53e-06	1.36094	DNAJC6
211947_s_at	3.78e-09	4.81e-11	1.36024	PRRC2C
218663_at	4.95e-07	1.87e-08	1.35723	NCAPG
201956_s_at	5.61e-13	9.07e-16	1.3559	GNPAT
205034_at	2e-05	1.6e-06	1.35469	CCNE2
210896_s_at	0.00218	0.000437	1.35419	ASPH
200808_s_at	3.31e-06	1.88e-07	1.35405	ZYX
214097_at	1.07e-05	7.5e-07	1.34897	RPS21
220755_s_at	6.6e-07	2.65e-08	1.34874	C6orf48
208753_s_at	7.13e-08	1.8e-09	1.34273	NAP1L1
200998_s_at	1.53e-09	1.7e-11	1.34272	CKAP4
217771_at	0.00689	0.00177	1.34036	GOLM1
212765_at	7.17e-08	1.82e-09	1.33831	CAMSAP2
202813_at	1.13e-10	7.05e-13	1.33772	TARBP1
203936_s_at	0.00382	0.00086	1.33694	MMP9
208815_x_at	1.66e-07	4.99e-09	1.3359	HSPA4
200966_x_at	1.3e-05	9.51e-07	1.33277	ALDOA
204146_at	3.14e-06	1.78e-07	1.32812	RAD51AP1
202469_s_at	2.66e-09	3.22e-11	1.32703	CPSF6
211072_x_at	1.33e-08	2.25e-10	1.32688	TUBA1B
212605_s_at	6.98e-05	7.12e-06	1.32495	NUDT3
203693_s_at	4.18e-06	2.48e-07	1.32389	E2F3
202748_at	2.04e-06	1.05e-07	1.31973	GBP2
209071_s_at	0.00303	0.000646	1.31951	RGS5
205352_at	3.77e-05	3.39e-06	1.31732	SERPINI1
205229_s_at	0.0015	0.000282	1.31349	COCH
208795_s_at	1.87e-07	5.75e-09	1.31341	MCM7
201202_at	5.07e-07	1.92e-08	1.31311	PCNA
211058_x_at	4.16e-08	9.04e-10	1.31157	TUBA1B
202806_at	6.39e-05	6.42e-06	1.31087	DBN1
202733_at	2.37e-05	1.97e-06	1.31023	LOC101927705///P4HA2
204244_s_at	2.14e-06	1.11e-07	1.31018	DBF4
218788_s_at	4.21e-07	1.53e-08	1.30767	SMYD3
204141_at	0.000173	2.09e-05	1.30579	TUBB2A
203262_s_at	1.82e-06	9.02e-08	1.30536	FAM50A
208694_at	2.3e-07	7.31e-09	1.30519	PRKDC
218353_at	0.00102	0.000177	1.30506	RGS5
218187_s_at	2.48e-06	1.33e-07	1.30188	C8orf33
201090_x_at	3.76e-07	1.34e-08	1.2993	TUBA1B
201656_at	2.02e-09	2.33e-11	1.29804	ITGA6
213646_x_at	3.62e-07	1.27e-08	1.29783	TUBA1B
200644_at	0.000221	2.79e-05	1.29672	MARCKSL1
214055_x_at	9.21e-08	2.48e-09	1.29659	PRRC2C
221923_s_at	6.78e-08	1.66e-09	1.29422	NPM1
215034_s_at	0.00233	0.000473	1.29278	TM4SF1
219293_s_at	9.62e-10	9.66e-12	1.29173	OLA1
208949_s_at	0.00141	0.00026	1.29013	LGALS3
206364_at	2.94e-08	5.92e-10	1.28554	KIF14
217733_s_at	1.59e-06	7.62e-08	1.28536	TMSB10
201518_at	6.4e-07	2.54e-08	1.28461	CBX1
212081_x_at	7.56e-10	7.13e-12	1.28415	PRRC2A
201579_at	0.000546	8.27e-05	1.28389	FAT1
203714_s_at	4.6e-11	2.33e-13	1.28347	TBCE
218872_at	0.00221	0.000445	1.2826	TESC
204510_at	3.56e-07	1.24e-08	1.28209	CDC7
214948_s_at	5.26e-08	1.2e-09	1.28174	TMF1
218251_at	1.9e-05	1.5e-06	1.28025	MID1IP1
211594_s_at	5.64e-08	1.32e-09	1.28	MRPL9
202153_s_at	5.11e-09	7.03e-11	1.27931	NUP62
209644_x_at	0.00276	0.000579	1.27899	CDKN2A
202874_s_at	0.000323	4.39e-05	1.278	ATP6V1C1
214687_x_at	1.04e-05	7.27e-07	1.27766	ALDOA
209787_s_at	1.2e-06	5.4e-08	1.2766	HMGN4
209387_s_at	0.00267	0.000557	1.27477	TM4SF1
205548_s_at	1.7e-05	1.32e-06	1.27385	BTG3
44783_s_at	0.000166	1.99e-05	1.27215	HEY1
201941_at	5.4e-05	5.23e-06	1.27106	CPD
203159_at	2.16e-06	1.13e-07	1.26941	GLS
201764_at	1.1e-07	3.09e-09	1.26896	TMEM106C
208677_s_at	1.24e-05	8.99e-07	1.26566	BSG
216623_x_at	0.00312	0.000671	1.26453	TOX3
200783_s_at	3.14e-08	6.41e-10	1.26436	STMN1
211750_x_at	7.09e-07	2.88e-08	1.26304	TUBA1C
214920_at	0.00129	0.000233	1.26285	THSD7A
203284_s_at	8.34e-07	3.49e-08	1.2628	HS2ST1
201897_s_at	4.19e-05	3.86e-06	1.2626	CKS1B
203414_at	0.000239	3.06e-05	1.25843	MMD
202421_at	2.76e-06	1.52e-07	1.25835	IGSF3
219862_s_at	1.65e-06	7.99e-08	1.25766	NARF
212168_at	1.22e-05	8.77e-07	1.25725	RBM12
213975_s_at	0.00553	0.00135	1.25723	LYZ
205290_s_at	3.7e-06	2.16e-07	1.25566	BMP2
203022_at	8.57e-07	3.6e-08	1.2508	RNASEH2A
217975_at	0.00132	0.000239	1.24932	TCEAL9
201797_s_at	2.48e-06	1.33e-07	1.24854	VARS
203316_s_at	6.29e-07	2.49e-08	1.24788	SNRPE
215867_x_at	0.000314	4.24e-05	1.24758	CA12
203764_at	5.34e-07	2.06e-08	1.24709	DLGAP5
215235_at	3.6e-12	8.41e-15	1.24631	SPTAN1
208691_at	5.97e-05	5.92e-06	1.24421	TFRC
208821_at	6.61e-06	4.24e-07	1.24398	SNRPB
201467_s_at	0.00191	0.000374	1.24387	NQO1
209969_s_at	0.000671	0.000106	1.24299	STAT1
207945_s_at	1.33e-06	6.11e-08	1.24231	CSNK1D
201001_s_at	1.2e-08	1.99e-10	1.24131	TMEM189-UBE2V1///TMEM189///UBE2V2///UBE2V1
206116_s_at	0.00323	0.000699	1.23896	TPM1
201516_at	7.15e-05	7.34e-06	1.2384	SRM
212539_at	1.68e-08	3.01e-10	1.23734	CHD1L
200990_at	1.83e-08	3.38e-10	1.23649	TRIM28
208103_s_at	2.76e-07	9.25e-09	1.23633	ANP32E
221839_s_at	6.01e-09	8.55e-11	1.23286	UBAP2
214728_x_at	4.79e-08	1.08e-09	1.23255	SMARCA4
210665_at	0.00717	0.00186	1.23111	TFPI
205740_s_at	4.81e-11	2.48e-13	1.23086	RBM42
217404_s_at	0.0083	0.00221	1.23016	COL2A1
219148_at	2.42e-05	2.02e-06	1.22947	PBK
204776_at	0.00773	0.00203	1.22776	THBS4
200652_at	6.85e-08	1.69e-09	1.22693	SSR2
209173_at	0.00743	0.00193	1.22661	AGR2
214512_s_at	4.32e-07	1.58e-08	1.22648	SUB1
208743_s_at	9.1e-07	3.89e-08	1.22535	YWHAB
201791_s_at	0.00207	0.000411	1.22511	DHCR7
211948_x_at	3.78e-08	8.01e-10	1.22466	PRRC2C
209070_s_at	0.000537	8.11e-05	1.22445	RGS5
205345_at	4.74e-08	1.06e-09	1.2236	BARD1
208850_s_at	1.47e-05	1.11e-06	1.22338	THY1
221730_at	0.000522	7.83e-05	1.22103	COL5A2
212167_s_at	3.61e-06	2.09e-07	1.21797	SMARCB1
200765_x_at	8.81e-09	1.35e-10	1.21782	CTNNA1
205194_at	4.47e-06	2.69e-07	1.21748	PSPH
209852_x_at	2.37e-07	7.61e-09	1.21698	PSME3
217419_x_at	5.31e-07	2.05e-08	1.21523	AGRN
204033_at	9.79e-06	6.72e-07	1.21276	TRIP13
209251_x_at	9.41e-07	4.05e-08	1.21244	TUBA1C
218768_at	3.62e-07	1.27e-08	1.21226	NUP107
37462_i_at	1.26e-06	5.74e-08	1.21202	SF3A2
212639_x_at	5.77e-06	3.61e-07	1.21195	TUBA1B
202326_at	3.31e-10	2.59e-12	1.20972	EHMT2
203215_s_at	4.44e-05	4.14e-06	1.20894	MYO6
202543_s_at	7.84e-06	5.15e-07	1.20682	GMFB
208319_s_at	4.26e-05	3.94e-06	1.20623	RBM3
201771_at	1.01e-09	1.02e-11	1.2009	SCAMP3
203956_at	2.58e-07	8.44e-09	1.19998	MORC2
210987_x_at	0.00078	0.000127	1.19891	TPM1
202633_at	6.95e-08	1.72e-09	1.19868	TOPBP1
209675_s_at	1.63e-08	2.9e-10	1.19808	HNRNPUL1
210589_s_at	1.63e-09	1.83e-11	1.1964	GBAP1
211651_s_at	0.000734	0.000118	1.19559	LAMB1
212371_at	1.13e-05	8.03e-07	1.19556	DESI2
210428_s_at	2.54e-10	1.86e-12	1.19537	HGS
202693_s_at	1.12e-05	7.88e-07	1.19449	STK17A
213330_s_at	2.71e-07	9.01e-09	1.19341	STIP1
202580_x_at	2.65e-07	8.72e-09	1.1918	FOXM1
215714_s_at	1.79e-06	8.8e-08	1.19151	SMARCA4
202720_at	2.02e-05	1.61e-06	1.18915	TES
201594_s_at	4.4e-09	5.87e-11	1.18884	PPP4R1
218622_at	4.03e-09	5.24e-11	1.18757	NUP37
200608_s_at	1.26e-09	1.36e-11	1.18705	RAD21
214774_x_at	0.00365	0.000813	1.18631	TOX3
212556_at	3.92e-08	8.44e-10	1.18318	SCRIB
201639_s_at	1.1e-07	3.12e-09	1.18277	MIR6849///MIR1234///MIR939///CPSF1
212370_x_at	9.62e-10	9.65e-12	1.18218	LOC101930591///FAM21A///FAM21C
202246_s_at	6.95e-06	4.48e-07	1.18213	CDK4
220948_s_at	0.000694	0.00011	1.18127	ATP1A1
210720_s_at	1.39e-06	6.44e-08	1.18084	NECAB3
218543_s_at	2.48e-06	1.33e-07	1.18026	PARP12
205670_at	0.00137	0.00025	1.17995	GAL3ST1
204905_s_at	7.02e-05	7.17e-06	1.17916	EEF1E1
205176_s_at	2.28e-05	1.86e-06	1.17878	ITGB3BP
219602_s_at	0.000288	3.82e-05	1.17847	PIEZO2
208938_at	3.13e-11	1.37e-13	1.17805	PRCC
206632_s_at	0.000626	9.74e-05	1.17738	APOBEC3B
219060_at	1.12e-05	7.9e-07	1.17559	WDYHV1
200750_s_at	0.000292	3.89e-05	1.17495	RAN
203085_s_at	0.0013	0.000235	1.1725	TGFB1
209609_s_at	1.17e-11	3.93e-14	1.17245	MRPL9
210612_s_at	3.93e-05	3.57e-06	1.17083	SYNJ2
212285_s_at	7.8e-07	3.21e-08	1.16774	AGRN
204159_at	0.000112	1.25e-05	1.16634	CDKN2C
221050_s_at	2.46e-06	1.31e-07	1.16579	GTPBP2
218726_at	1.17e-09	1.23e-11	1.16501	HJURP
201177_s_at	2.73e-07	9.12e-09	1.16285	UBA2
205777_at	0.00792	0.00209	1.16227	DUSP9
200872_at	0.000864	0.000144	1.1621	S100A10
210766_s_at	1.41e-07	4.08e-09	1.16191	CSE1L
212218_s_at	0.00475	0.00112	1.16167	FASN
218829_s_at	4.66e-07	1.74e-08	1.16103	CHD7
203073_at	2.45e-11	9.91e-14	1.1609	COG2
211015_s_at	0.000868	0.000145	1.16082	HSPA4
213170_at	5.33e-05	5.15e-06	1.15891	GPX7
203963_at	0.00126	0.000226	1.15835	CA12
212929_s_at	1.01e-07	2.8e-09	1.1574	LOC101930591///FAM21A///FAM21C
203721_s_at	7.42e-06	4.83e-07	1.15642	UTP18
204352_at	7.64e-07	3.14e-08	1.1546	TRAF5
206052_s_at	3.64e-06	2.12e-07	1.15363	SLBP
214164_x_at	0.000509	7.56e-05	1.1536	CA12
221645_s_at	0.00558	0.00136	1.15351	ZNF83
207332_s_at	0.000548	8.32e-05	1.15314	TFRC
213523_at	0.00381	0.000856	1.15287	CCNE1
206000_at	0.00338	0.000739	1.15073	MEP1A
212621_at	6.28e-08	1.53e-09	1.15011	NEMP1
221522_at	8e-07	3.32e-08	1.15	ANKRD27
219215_s_at	0.00159	0.000301	1.14913	SLC39A4
210891_s_at	1.99e-09	2.28e-11	1.14695	GTF2IP4///GTF2IP1///GTF2I
203302_at	1.9e-06	9.56e-08	1.14692	DCK
200843_s_at	2.21e-07	6.98e-09	1.14461	EPRS
217918_at	2.24e-10	1.59e-12	1.1436	DYNLRB1
218741_at	5.76e-06	3.6e-07	1.14329	CENPM
208683_at	2.1e-06	1.08e-07	1.1419	CAPN2
218061_at	3.51e-12	7.87e-15	1.14156	MEA1
201577_at	0.000299	4.01e-05	1.1415	NME1
218059_at	2.43e-06	1.3e-07	1.14097	ZNF706
200661_at	8.98e-08	2.4e-09	1.1398	CTSA
209610_s_at	0.000175	2.12e-05	1.13975	SLC1A4
209135_at	0.000442	6.34e-05	1.13945	ASPH
201469_s_at	9.08e-05	9.76e-06	1.13802	SHC1
208977_x_at	1.93e-06	9.74e-08	1.13696	TUBB4B
211609_x_at	5.54e-09	7.81e-11	1.13505	PSMD4
202185_at	5.76e-06	3.6e-07	1.13476	PLOD3
211708_s_at	0.00187	0.000363	1.13385	SCD
218049_s_at	0.000126	1.43e-05	1.13367	MRPL13
201485_s_at	6.27e-07	2.48e-08	1.13343	RCN2
213476_x_at	1.04e-05	7.23e-07	1.13311	TUBB3
214430_at	2.7e-06	1.48e-07	1.1318	GLA
202647_s_at	7.9e-06	5.21e-07	1.13036	NRAS
218856_at	0.00411	0.000937	1.13034	TNFRSF21
208754_s_at	2.67e-05	2.27e-06	1.13006	NAP1L1
218561_s_at	2e-06	1.01e-07	1.12977	LYRM4
200641_s_at	0.000952	0.000162	1.12956	YWHAZ
215706_x_at	1.9e-06	9.54e-08	1.12693	ZYX
203432_at	3.68e-07	1.3e-08	1.12548	TMPO
200842_s_at	4.76e-09	6.46e-11	1.12492	EPRS
201760_s_at	9.12e-07	3.9e-08	1.1233	WSB2
209899_s_at	5.98e-06	3.77e-07	1.1222	PUF60
210978_s_at	0.00011	1.21e-05	1.12167	TAGLN2
212725_s_at	6.11e-09	8.78e-11	1.1209	TUG1
202324_s_at	1.75e-06	8.56e-08	1.1183	ACBD3
205059_s_at	2.22e-07	7.02e-09	1.11798	IDUA
218324_s_at	2.25e-10	1.6e-12	1.11738	SPATS2
209087_x_at	3.19e-05	2.8e-06	1.11737	MCAM
212190_at	0.00705	0.00182	1.11691	SERPINE2
208132_x_at	7.36e-09	1.1e-10	1.11653	PRRC2A
218757_s_at	9.25e-08	2.51e-09	1.11572	UPF3B
201587_s_at	0.000119	1.34e-05	1.11514	IRAK1
200713_s_at	3.36e-06	1.91e-07	1.11472	MAPRE1
208921_s_at	0.00517	0.00124	1.11408	SRI
212922_s_at	6.66e-06	4.28e-07	1.114	SMYD2
209786_at	8e-05	8.4e-06	1.11372	HMGN4
202882_x_at	5.97e-07	2.35e-08	1.11326	NOL7
201111_at	9.73e-07	4.23e-08	1.11248	CSE1L
201268_at	1.17e-05	8.39e-07	1.11247	NME1-NME2///NME2
209382_at	2.08e-07	6.54e-09	1.10772	POLR3C
201381_x_at	3.25e-08	6.65e-10	1.10586	CACYBP
208836_at	0.00231	0.000467	1.10582	ATP1B3
205666_at	0.00474	0.00112	1.10545	FMO1
201730_s_at	7.91e-07	3.28e-08	1.10476	TPR
202758_s_at	1.77e-09	2e-11	1.10362	RFXANK
212186_at	4.71e-06	2.86e-07	1.10321	ACACA
203155_at	1.33e-08	2.26e-10	1.10299	SETDB1
200639_s_at	5.4e-09	7.49e-11	1.10269	YWHAZ
205010_at	5.86e-05	5.79e-06	1.10245	GNL3L
221505_at	2.71e-07	9e-09	1.10088	ANP32E
201853_s_at	3.78e-05	3.4e-06	1.10026	CDC25B
211744_s_at	1.49e-05	1.12e-06	1.0995	CD58
221230_s_at	1.77e-08	3.22e-10	1.09926	ARID4B
218224_at	1.49e-06	7.06e-08	1.09841	PNMA1
210869_s_at	4.96e-06	3.02e-07	1.09716	MIR6756///MCAM
204579_at	0.000136	1.58e-05	1.09656	FGFR4
208700_s_at	0.00503	0.0012	1.09587	TKT
215108_x_at	0.00417	0.000953	1.095	TOX3
212766_s_at	1.45e-07	4.23e-09	1.09485	ISG20L2
218361_at	4.46e-05	4.17e-06	1.09426	GOLPH3L
211966_at	0.00038	5.29e-05	1.09279	COL4A2
219481_at	1.68e-10	1.1e-12	1.09253	TTC13
212964_at	0.00455	0.00107	1.09135	HIC2
210543_s_at	0.000306	4.12e-05	1.09067	PRKDC
200772_x_at	7.18e-09	1.06e-10	1.08895	LOC100506248///MIR1244-2///MIR1244-3///MIR1244-1///LOC728026///PTMA
212021_s_at	3.89e-06	2.28e-07	1.08833	MKI67
212461_at	0.000164	1.96e-05	1.08756	AZIN1
200064_at	1.76e-05	1.37e-06	1.0871	HSP90AB1
211068_x_at	2.75e-08	5.45e-10	1.08657	LOC101930591///FAM21C
209093_s_at	9.19e-07	3.94e-08	1.08624	GBAP1///GBA
212512_s_at	3.52e-06	2.02e-07	1.08601	CARM1
218576_s_at	2.08e-08	3.9e-10	1.08587	DUSP12
204478_s_at	7.61e-10	7.21e-12	1.08497	RABIF
217885_at	1.16e-08	1.89e-10	1.0845	IPO9
204318_s_at	1.47e-06	6.93e-08	1.08426	GTSE1
219037_at	2.73e-07	9.11e-09	1.08424	RRP15
222039_at	1.66e-07	4.98e-09	1.08422	KIF18B
214435_x_at	2.25e-07	7.13e-09	1.08368	RALA
215537_x_at	1.75e-05	1.37e-06	1.08281	DDAH2
206949_s_at	1.8e-07	5.49e-09	1.08256	RUSC1
210438_x_at	5.08e-11	2.67e-13	1.08054	TROVE2
203145_at	2.91e-06	1.62e-07	1.07997	SPAG5
213112_s_at	0.00651	0.00165	1.07956	SQSTM1
201795_at	1.8e-08	3.29e-10	1.07916	LBR
212337_at	5.53e-09	7.75e-11	1.07777	TUG1
204203_at	0.000483	7.09e-05	1.07634	CEBPG
212852_s_at	3.57e-07	1.25e-08	1.07571	TROVE2
201252_at	9.02e-06	6.12e-07	1.07459	PSMC4
200882_s_at	2.89e-10	2.17e-12	1.07395	PSMD4
211928_at	5.53e-08	1.28e-09	1.07275	DYNC1H1
200640_at	0.00113	0.000199	1.07237	YWHAZ
216338_s_at	1.08e-05	7.63e-07	1.07222	YIPF3
201942_s_at	4.32e-05	4.01e-06	1.07033	CPD
202332_at	4.19e-07	1.52e-08	1.07017	LOC400927-CSNK1E///CSNK1E
200727_s_at	2.96e-08	5.97e-10	1.06991	ACTR2
201074_at	5.15e-07	1.97e-08	1.06968	SMARCC1
222116_s_at	1.41e-05	1.05e-06	1.0676	TBC1D16
205339_at	2.04e-07	6.35e-09	1.06736	STIL
203422_at	1.56e-08	2.77e-10	1.06718	POLD1
200660_at	0.00325	0.000705	1.06618	S100A11
203774_at	0.000291	3.88e-05	1.06577	MTR
201770_at	4.95e-08	1.12e-09	1.06503	SNRPA
202412_s_at	9.87e-06	6.79e-07	1.06417	USP1
40093_at	3.93e-05	3.57e-06	1.06379	BCAM
209260_at	0.000441	6.33e-05	1.06274	SFN
209406_at	0.000384	5.36e-05	1.06258	BAG2
212296_at	4.5e-06	2.72e-07	1.06195	PSMD14
218252_at	3.64e-09	4.6e-11	1.06189	CKAP2
208095_s_at	1.37e-05	1.02e-06	1.06101	SRP72
201985_at	2.04e-05	1.64e-06	1.06075	KIAA0196
218445_at	0.00012	1.35e-05	1.06073	H2AFY2
219024_at	5.15e-05	4.95e-06	1.06024	PLEKHA1
200999_s_at	7.88e-07	3.26e-08	1.06006	CKAP4
213089_at	0.000117	1.32e-05	1.05955	LOC100272216
203336_s_at	2.12e-09	2.49e-11	1.05952	ITGB1BP1
221827_at	9.43e-05	1.02e-05	1.05936	RBCK1
213310_at	1.18e-07	3.37e-09	1.05899	CASC7///AGO2
201772_at	0.000289	3.84e-05	1.0579	AZIN1
202872_at	0.000103	1.13e-05	1.05743	ATP6V1C1
221677_s_at	1.42e-05	1.06e-06	1.05645	DONSON
200826_at	1.8e-08	3.3e-10	1.05538	SNRPD2
203702_s_at	5.01e-06	3.06e-07	1.05465	TTLL4
204088_at	2.97e-05	2.57e-06	1.05444	P2RX4
218185_s_at	7.6e-05	7.92e-06	1.05442	ARMC1
214695_at	3.3e-07	1.14e-08	1.05422	UBAP2L
217970_s_at	1.55e-07	4.6e-09	1.05384	CNOT6
201479_at	0.000277	3.65e-05	1.05245	MIR664B///SNORA56///DKC1
206316_s_at	1.72e-07	5.23e-09	1.05181	KNTC1
209642_at	9.98e-07	4.36e-08	1.05181	BUB1
200744_s_at	0.00108	0.000188	1.05049	GNB1
218092_s_at	9.22e-07	3.96e-08	1.05042	AGFG1
212320_at	2.45e-06	1.31e-07	1.04984	TUBB
210691_s_at	1.22e-05	8.82e-07	1.04977	CACYBP
211761_s_at	3.67e-07	1.3e-08	1.04912	CACYBP
209903_s_at	1.66e-05	1.29e-06	1.04903	ATR
222122_s_at	7.52e-08	1.93e-09	1.04738	THOC2
201065_s_at	4.32e-07	1.58e-08	1.04735	GTF2IP4///GTF2IP1///GTF2I
201874_at	2.05e-06	1.05e-07	1.04719	MPZL1
219030_at	1.42e-06	6.6e-08	1.04612	TPRKB
214501_s_at	8.74e-11	5.26e-13	1.04579	H2AFY
221039_s_at	8.91e-06	6.04e-07	1.04576	ASAP1
221524_s_at	0.000136	1.58e-05	1.04529	RRAGD
215157_x_at	2.84e-09	3.45e-11	1.04529	PABPC1
212251_at	0.000577	8.85e-05	1.04425	MTDH
212553_at	2.55e-08	4.94e-10	1.04425	RPRD2
201478_s_at	0.000151	1.78e-05	1.04412	MIR664B///SNORA56///DKC1
208696_at	5.87e-08	1.38e-09	1.04335	CCT5
209435_s_at	2.41e-05	2.01e-06	1.04294	ARHGEF2
217917_s_at	2.05e-11	7.9e-14	1.04137	DYNLRB1
200678_x_at	4.04e-06	2.39e-07	1.04004	GRN
205596_s_at	6.88e-06	4.44e-07	1.03995	SMURF2
201875_s_at	3.62e-08	7.58e-10	1.03898	MPZL1
205173_x_at	0.000484	7.1e-05	1.03893	CD58
212287_at	2.44e-09	2.92e-11	1.03707	SUZ12
218984_at	2.7e-05	2.3e-06	1.03637	PUS7
215464_s_at	0.000188	2.3e-05	1.03614	P2RX5-TAX1BP3///TAX1BP3///P2RX5
203344_s_at	0.000471	6.85e-05	1.03545	RBBP8
202193_at	0.00073	0.000117	1.03501	LIMK2
202946_s_at	0.000701	0.000112	1.035	BTBD3
204480_s_at	5.58e-06	3.48e-07	1.03482	C9orf16
209186_at	7.71e-06	5.05e-07	1.03455	ATP2A2
216942_s_at	5.01e-06	3.06e-07	1.03448	CD58
201112_s_at	3.1e-05	2.7e-06	1.03311	CSE1L
217978_s_at	2.34e-08	4.44e-10	1.03298	UBE2Q1
220643_s_at	9.15e-05	9.86e-06	1.03296	FAIM
209053_s_at	5.15e-07	1.97e-08	1.03292	WHSC1
210652_s_at	0.00082	0.000135	1.03203	TTC39A
216194_s_at	3.1e-06	1.75e-07	1.03163	TBCB
201731_s_at	7.69e-11	4.44e-13	1.03036	TPR
204976_s_at	2.16e-06	1.13e-07	1.0299	AMMECR1
221570_s_at	8.05e-08	2.09e-09	1.02881	METTL5
205053_at	7.32e-07	2.98e-08	1.02874	PRIM1
217840_at	4.95e-07	1.88e-08	1.02733	DDX41
202786_at	0.000942	0.00016	1.02694	STK39
203239_s_at	1.45e-06	6.82e-08	1.02654	CNOT3
209797_at	8.01e-07	3.33e-08	1.02633	CNPY2
211714_x_at	2.44e-05	2.04e-06	1.02624	TUBB
217919_s_at	0.00012	1.35e-05	1.02598	MRPL42
209250_at	3.1e-05	2.71e-06	1.02492	DEGS1
218181_s_at	6.5e-06	4.16e-07	1.02463	MAP4K4
213773_x_at	2.03e-07	6.34e-09	1.02404	NSUN5
217871_s_at	0.00897	0.00243	1.02288	MIF
221523_s_at	0.00031	4.18e-05	1.02234	RRAGD
207740_s_at	1.03e-06	4.52e-08	1.02231	NUP62
213243_at	2.78e-06	1.54e-07	1.02203	VPS13B
208884_s_at	3.45e-05	3.05e-06	1.02136	UBR5
213894_at	0.00264	0.000549	1.02131	THSD7A
218533_s_at	2.2e-06	1.15e-07	1.01998	UCKL1
213074_at	1.34e-05	9.88e-07	1.01961	PHIP
200638_s_at	0.00343	0.000752	1.01835	YWHAZ
221654_s_at	2.7e-07	8.91e-09	1.01728	USP3
202666_s_at	2.84e-07	9.57e-09	1.01719	ACTL6A
206245_s_at	0.000424	6.04e-05	1.01697	IVNS1ABP
204768_s_at	2.05e-05	1.64e-06	1.01685	FEN1
203238_s_at	7.16e-06	4.63e-07	1.01624	NOTCH3
213018_at	1.46e-05	1.1e-06	1.0159	GATAD1
212977_at	0.00908	0.00247	1.01563	ACKR3
201773_at	1.42e-05	1.06e-06	1.01554	ADNP
201412_at	0.000101	1.1e-05	1.01544	LRP10
205046_at	0.000449	6.46e-05	1.01475	CENPE
208699_x_at	0.00818	0.00218	1.01449	TKT
220925_at	1.58e-06	7.55e-08	1.01442	NAA35
203878_s_at	9.61e-06	6.58e-07	1.01437	MMP11
210387_at	0.00133	0.000241	1.01427	HIST1H2BJ///HIST1H2BG
212519_at	8.06e-06	5.33e-07	1.01396	UBE2E1
208837_at	0.00378	0.000848	1.01331	TMED3
212247_at	6.27e-07	2.48e-08	1.01306	NUP205
216041_x_at	8.48e-06	5.64e-07	1.01275	GRN
211944_at	2.51e-06	1.35e-07	1.01268	PRRC2C
210854_x_at	0.000288	3.83e-05	1.01226	SLC6A8
218464_s_at	1.06e-07	2.98e-09	1.01173	FAM222B
208820_at	3.15e-06	1.78e-07	1.01124	PTK2
38269_at	3.92e-09	5.05e-11	1.01108	PRKD2
209026_x_at	6.49e-05	6.54e-06	1.01094	TUBB
218238_at	0.000134	1.55e-05	1.01064	GTPBP4
213671_s_at	1.38e-05	1.02e-06	1.00931	MIR6758///MARS
218735_s_at	1.41e-07	4.09e-09	1.00915	ZNF544
214853_s_at	1.2e-05	8.62e-07	1.00913	SHC1
200723_s_at	0.000166	1.98e-05	1.00842	CAPRIN1
204962_s_at	2.4e-06	1.27e-07	1.00744	SLC35F6///CENPA
215812_s_at	0.000251	3.24e-05	1.0073	SLC6A10PB///SLC6A10P///SLC6A8
201892_s_at	0.00059	9.09e-05	1.00644	IMPDH2
212596_s_at	1.24e-06	5.61e-08	1.00605	HMGXB4
207039_at	0.00253	0.000522	1.0055	CDKN2A
201264_at	3.73e-06	2.18e-07	1.00471	COPE
210858_x_at	7.6e-05	7.94e-06	1.0046	ATM
212155_at	1.46e-05	1.09e-06	1.0045	RNF187
201908_at	1.4e-06	6.46e-08	1.00415	DVL3
210266_s_at	4.4e-06	2.64e-07	1.00342	TRIM33
210054_at	2.22e-08	4.2e-10	1.00184	HAUS3
205097_at	3.91e-08	8.42e-10	1.00134	SLC26A2
202413_s_at	0.000522	7.82e-05	1.00072	USP1
211026_s_at	0.00698	0.00179	-1.00166	MGLL
212365_at	3.88e-05	3.51e-06	-1.00169	MYO1B
220773_s_at	1.64e-05	1.26e-06	-1.00321	GPHN
211733_x_at	2.9e-06	1.61e-07	-1.00367	SCP2
215785_s_at	0.00738	0.00192	-1.00435	CYFIP2
202217_at	4.45e-09	5.96e-11	-1.00954	C21orf33
202660_at	0.00267	0.000557	-1.00987	ITPR2
219238_at	8.36e-07	3.5e-08	-1.01063	PIGV
218559_s_at	0.00141	0.00026	-1.01117	MAFB
201565_s_at	0.00267	0.000557	-1.01144	ID2
206965_at	0.000757	0.000123	-1.01223	KLF12
210472_at	3.5e-06	2e-07	-1.01223	MT1G
219820_at	3.22e-07	1.1e-08	-1.01441	SLC6A16
217073_x_at	0.007	0.0018	-1.01466	APOA1
205754_at	0.00457	0.00107	-1.0163	F2
204450_x_at	0.0058	0.00143	-1.01676	APOA1
53720_at	0.000381	5.31e-05	-1.01849	C19orf66
209210_s_at	7.55e-06	4.92e-07	-1.01875	FERMT2
219413_at	2.52e-06	1.36e-07	-1.0199	ACBD4
214971_s_at	0.0032	0.000693	-1.02022	ST6GAL1
211503_s_at	2.97e-06	1.66e-07	-1.02081	RAB14
202340_x_at	1.79e-06	8.78e-08	-1.02155	NR4A1
203571_s_at	0.00336	0.000733	-1.02184	ADIRF
204204_at	2.43e-06	1.3e-07	-1.02188	SLC31A2
36829_at	2.47e-06	1.32e-07	-1.02234	MIR6883///PER1
215559_at	0.00225	0.000452	-1.02357	LOC101930322///ABCC6
208024_s_at	9.24e-05	9.96e-06	-1.02358	DGCR6L///DGCR6
209019_s_at	2.62e-05	2.22e-06	-1.02402	PINK1
212694_s_at	0.00853	0.00229	-1.0249	PCCB
218631_at	1.63e-05	1.25e-06	-1.02565	AVPI1
209600_s_at	0.000799	0.000131	-1.02644	ACOX1
213631_x_at	0.000234	2.99e-05	-1.02775	DHODH
221552_at	2.88e-05	2.49e-06	-1.02854	ABHD6
208813_at	0.00343	0.000752	-1.02868	GOT1
212239_at	4.62e-05	4.35e-06	-1.02946	PIK3R1
50965_at	0.00111	0.000195	-1.03028	RAB26
206450_at	1.82e-11	6.61e-14	-1.0345	DBH
204867_at	0.00728	0.00189	-1.03473	GCHFR
218170_at	3.54e-05	3.15e-06	-1.03639	ISOC1
202740_at	0.000128	1.46e-05	-1.03653	ABHD14A-ACY1///ACY1
204067_at	0.000199	2.44e-05	-1.03772	SUOX
205305_at	0.0086	0.00232	-1.03804	FGL1
210909_x_at	2.21e-08	4.18e-10	-1.04015	LPAL2
204622_x_at	0.000348	4.78e-05	-1.0431	NR4A2
51146_at	1.16e-08	1.88e-10	-1.04405	PIGV
208707_at	1.95e-10	1.34e-12	-1.0464	EIF5
203088_at	0.000851	0.000141	-1.04988	FBLN5
218487_at	4.17e-07	1.51e-08	-1.05142	ALAD
212599_at	0.00552	0.00134	-1.05156	AUTS2
203814_s_at	0.00873	0.00235	-1.05396	NQO2
205582_s_at	2.76e-06	1.52e-07	-1.05402	GGT5
206010_at	2.34e-05	1.92e-06	-1.05625	HABP2
209546_s_at	0.000236	3.01e-05	-1.0564	APOL1
202759_s_at	4e-07	1.44e-08	-1.05696	PALM2-AKAP2///AKAP2
202357_s_at	0.00596	0.00148	-1.05751	CFB
219584_at	0.00948	0.0026	-1.05755	PLA1A
211644_x_at	0.00426	0.000981	-1.05775	IGK///IGKC
219093_at	0.00112	0.000196	-1.05786	PID1
221648_s_at	0.00215	0.000429	-1.0581	AGMAT
205913_at	0.000383	5.35e-05	-1.05814	PLIN1
205565_s_at	3.71e-10	2.98e-12	-1.06185	FXN
205892_s_at	0.00818	0.00217	-1.06237	FABP1
219140_s_at	0.00343	0.000754	-1.06255	RBP4
218843_at	1.07e-05	7.52e-07	-1.06285	FNDC4
222049_s_at	6.25e-11	3.42e-13	-1.06305	RBP4
208288_at	4.04e-05	3.7e-06	-1.06685	ABCB11
202672_s_at	0.00265	0.00055	-1.07013	ATF3
210944_s_at	0.00121	0.000216	-1.07099	CAPN3
202502_at	1.17e-05	8.4e-07	-1.07108	ACADM
214805_at	6.53e-05	6.59e-06	-1.07118	SNORD10///SNORA48///SNORA67///EIF4A1
204836_at	8e-05	8.39e-06	-1.07184	GLDC
220675_s_at	0.00184	0.000357	-1.0721	PNPLA3
212657_s_at	0.00603	0.0015	-1.08173	IL1RN
213988_s_at	6.77e-08	1.66e-09	-1.08317	SAT1
206172_at	1.28e-05	9.3e-07	-1.08421	IL13RA2
218272_at	6.32e-06	4.01e-07	-1.08668	TTC38
217647_at	1.35e-05	9.97e-07	-1.08771	DHODH
215794_x_at	0.00274	0.000575	-1.09266	GLUD2
220975_s_at	1.63e-05	1.25e-06	-1.09318	C1QTNF1
201123_s_at	0.00231	0.000469	-1.09541	EIF5A
214022_s_at	0.000987	0.000169	-1.09657	IFITM1
205765_at	0.00172	0.00033	-1.09687	CYP3A5
211224_s_at	8.33e-05	8.8e-06	-1.09862	ABCB11
203372_s_at	0.00027	3.53e-05	-1.10105	SOCS2
214681_at	0.000285	3.77e-05	-1.10126	GK
201626_at	0.0071	0.00183	-1.10127	INSIG1
201858_s_at	0.00195	0.000383	-1.10239	SRGN
219959_at	0.00529	0.00128	-1.10256	MOCOS
212587_s_at	0.000312	4.22e-05	-1.10504	PTPRC
204787_at	1e-08	1.57e-10	-1.10516	VSIG4
202376_at	0.00758	0.00198	-1.11049	SERPINA3
207184_at	3.4e-08	7.02e-10	-1.11223	SLC6A13
204388_s_at	4.13e-05	3.8e-06	-1.11254	MAOA
209426_s_at	0.0037	0.000827	-1.11389	C1QTNF3-AMACR///AMACR
214765_s_at	3.37e-05	2.97e-06	-1.11642	NAAA
222291_at	0.000133	1.52e-05	-1.11737	FAM149A
213748_at	2.36e-06	1.25e-07	-1.1174	TRIM66
218136_s_at	1.93e-10	1.32e-12	-1.11945	SLC25A37
201566_x_at	0.00036	4.98e-05	-1.12208	ID2
207069_s_at	3.18e-05	2.78e-06	-1.12455	SMAD6
204070_at	0.00757	0.00198	-1.12483	RARRES3
214657_s_at	0.00651	0.00165	-1.13021	MIR612///NEAT1
205730_s_at	0.000479	7.01e-05	-1.13088	ABLIM3
206957_at	0.0014	0.000257	-1.13338	AGXT
209209_s_at	5.29e-06	3.27e-07	-1.13504	FERMT2
205249_at	7.38e-06	4.8e-07	-1.13685	EGR2
205480_s_at	0.000463	6.72e-05	-1.13909	UGP2
204271_s_at	0.000632	9.87e-05	-1.1391	EDNRB
211621_at	2.59e-07	8.5e-09	-1.13923	AR
201508_at	0.000201	2.48e-05	-1.13924	IGFBP4
222128_at	0.000413	5.86e-05	-1.13925	NSUN6
204289_at	1.18e-09	1.26e-11	-1.13963	ALDH6A1
218931_at	0.000267	3.49e-05	-1.14073	RAB17
219934_s_at	0.00156	0.000294	-1.14285	SULT1E1
212419_at	7.6e-08	1.95e-09	-1.14292	ZCCHC24
203897_at	4.64e-07	1.72e-08	-1.14363	LYRM1
212886_at	7.6e-05	7.93e-06	-1.14437	CCDC69
217757_at	0.000938	0.000159	-1.14456	A2M
202441_at	2.02e-05	1.62e-06	-1.14599	ERLIN1
206709_x_at	1.15e-08	1.84e-10	-1.14655	GPT
218041_x_at	8.58e-05	9.1e-06	-1.1482	SLC38A2
210619_s_at	9.83e-05	1.07e-05	-1.14996	HYAL1
217388_s_at	0.00685	0.00175	-1.15253	KYNU
213501_at	0.00134	0.000245	-1.1539	ACOX1
220892_s_at	0.000802	0.000131	-1.1541	PSAT1
203641_s_at	5.26e-06	3.25e-07	-1.15497	COBLL1
210106_at	7.08e-09	1.04e-10	-1.15518	BLOC1S1-RDH5///RDH5
210762_s_at	1.56e-05	1.19e-06	-1.15663	DLC1
221223_x_at	3.42e-06	1.95e-07	-1.15682	CISH
209596_at	0.000371	5.15e-05	-1.15689	MXRA5
219188_s_at	5.15e-07	1.96e-08	-1.15926	MACROD1
219541_at	0.000507	7.52e-05	-1.15935	LIME1
201010_s_at	0.000775	0.000126	-1.161	TXNIP
219185_at	2.84e-08	5.65e-10	-1.16232	SIRT5
203608_at	0.000115	1.29e-05	-1.16357	ALDH5A1
203786_s_at	0.000212	2.64e-05	-1.16395	TPD52L1
206527_at	1.18e-08	1.93e-10	-1.16638	ABAT
215772_x_at	1.63e-05	1.26e-06	-1.1674	SUCLG2
209425_at	0.00193	0.000379	-1.16874	C1QTNF3-AMACR///AMACR
215498_s_at	1.02e-05	7.05e-07	-1.16976	LOC100996792///MAP2K3
217933_s_at	2.48e-05	2.08e-06	-1.16994	LAP3
220924_s_at	7.94e-05	8.33e-06	-1.17435	SLC38A2
204264_at	1.59e-05	1.22e-06	-1.17453	CPT2
206069_s_at	7.52e-08	1.93e-09	-1.17871	ACADL
212230_at	3.52e-07	1.23e-08	-1.18236	PLPP3
220933_s_at	0.000119	1.34e-05	-1.18301	ZCCHC6
221636_s_at	1.05e-05	7.33e-07	-1.18319	MARCH2
212459_x_at	7.88e-06	5.19e-07	-1.18797	SUCLG2
217197_x_at	9.07e-08	2.42e-09	-1.18799	N4BP2L1
213374_x_at	3.31e-07	1.14e-08	-1.18947	HIBCH
217761_at	0.000221	2.79e-05	-1.19061	ADI1
201044_x_at	1.6e-06	7.66e-08	-1.19385	DUSP1
221584_s_at	2.45e-06	1.31e-07	-1.1945	KCNMA1
206130_s_at	0.000118	1.32e-05	-1.19453	ASGR2
214842_s_at	0.00235	0.000478	-1.19555	ALB
209916_at	1.72e-05	1.34e-06	-1.19793	DHTKD1
206007_at	3.9e-05	3.53e-06	-1.19796	PRG4
202675_at	0.00026	3.39e-05	-1.1981	SDHB
207298_at	0.000164	1.96e-05	-1.20268	SLC17A3
209581_at	0.00045	6.48e-05	-1.20321	PLA2G16
202929_s_at	0.00206	0.00041	-1.20404	DDTL///DDT
204121_at	3.59e-05	3.21e-06	-1.20625	GADD45G
203979_at	0.00043	6.15e-05	-1.21082	CYP27A1
213929_at	2.12e-09	2.48e-11	-1.21206	EXPH5
211038_s_at	9.52e-07	4.11e-08	-1.21359	CROCCP2
202760_s_at	1.9e-05	1.5e-06	-1.21382	PALM2-AKAP2///AKAP2
201976_s_at	0.0021	0.000418	-1.21432	MYO10
200986_at	3.2e-07	1.09e-08	-1.21481	SERPING1
212110_at	1.63e-05	1.25e-06	-1.21532	SLC39A14
204057_at	6.23e-08	1.51e-09	-1.21787	IRF8
214465_at	0.00194	0.00038	-1.21877	ORM2///ORM1
214906_x_at	4.68e-08	1.04e-09	-1.22211	N4BP2L1
214375_at	0.000605	9.35e-05	-1.22244	PPFIBP1
214433_s_at	0.00109	0.00019	-1.22344	SELENBP1
220751_s_at	0.000199	2.46e-05	-1.22384	FAXDC2
207414_s_at	0.00116	0.000204	-1.22419	LOC100507472///PCSK6
203408_s_at	0.000154	1.81e-05	-1.22516	SATB1
218613_at	0.000214	2.68e-05	-1.22636	PSD3
201473_at	4.5e-06	2.71e-07	-1.22683	JUNB
218208_at	3.7e-08	7.8e-10	-1.22953	PQLC1
213661_at	1.66e-11	5.83e-14	-1.23261	PAMR1
203803_at	0.00168	0.000321	-1.23666	PCYOX1
205614_x_at	1.51e-06	7.15e-08	-1.23681	MST1
215563_s_at	1.93e-06	9.75e-08	-1.23847	MST1L
212332_at	2.21e-06	1.16e-07	-1.23862	RBL2
212423_at	1.1e-09	1.14e-11	-1.23939	ZCCHC24
212099_at	2.11e-08	3.96e-10	-1.23994	RHOB
203060_s_at	0.000187	2.28e-05	-1.24057	PAPSS2
209814_at	8.46e-07	3.55e-08	-1.24397	ZNF330
209655_s_at	2.9e-07	9.77e-09	-1.24443	TMEM47
214696_at	4.29e-07	1.57e-08	-1.24598	MIR22///MIR22HG
208131_s_at	4.44e-05	4.14e-06	-1.24831	PTGIS
336_at	4.06e-15	4.37e-18	-1.24892	TBXA2R
205440_s_at	5.14e-08	1.17e-09	-1.25079	NPY1R
207300_s_at	0.00085	0.000141	-1.25204	F7
215689_s_at	2.72e-05	2.32e-06	-1.25576	SHBG
45288_at	1.52e-05	1.15e-06	-1.25621	ABHD6
202960_s_at	2.63e-07	8.65e-09	-1.25732	MUT
202269_x_at	0.000398	5.6e-05	-1.25931	GBP1
211569_s_at	2.04e-05	1.64e-06	-1.26247	HADH
219633_at	2.35e-07	7.51e-09	-1.26337	TTPAL
202241_at	4.06e-05	3.71e-06	-1.26571	TRIB1
205040_at	0.00294	0.000624	-1.26639	ORM1
207843_x_at	6.66e-06	4.28e-07	-1.26747	CYB5A
213245_at	0.000479	7.03e-05	-1.26828	ADCY1
206743_s_at	0.00134	0.000245	-1.27151	ASGR1
210565_at	2.76e-06	1.52e-07	-1.2756	GCGR
205066_s_at	0.000259	3.38e-05	-1.27591	ENPP1
216320_x_at	2.4e-06	1.27e-07	-1.27818	MST1
205790_at	3.64e-09	4.58e-11	-1.27833	SKAP1
201886_at	7.52e-08	1.93e-09	-1.27835	DCAF11
218935_at	3.67e-10	2.93e-12	-1.27858	EHD3
63825_at	4e-05	3.66e-06	-1.27918	ABHD2
201625_s_at	0.00608	0.00152	-1.28086	INSIG1
203615_x_at	2.77e-05	2.38e-06	-1.28539	SULT1A1
214889_at	7.88e-06	5.18e-07	-1.28787	FAM149A
208818_s_at	8.59e-06	5.74e-07	-1.28789	COMT
200947_s_at	4.52e-05	4.24e-06	-1.28799	GLUD1
208078_s_at	0.00491	0.00116	-1.28812	SIK1
209304_x_at	5.78e-05	5.69e-06	-1.28866	GADD45B
207255_at	0.00129	0.000233	-1.28905	LEPROT///LEPR
213135_at	9.34e-10	9.19e-12	-1.29026	TIAM1
213397_x_at	4.39e-06	2.63e-07	-1.29135	RNASE4
213071_at	3.24e-07	1.11e-08	-1.29598	DPT
221139_s_at	1.32e-06	6.02e-08	-1.29605	CSAD
209366_x_at	9.44e-06	6.44e-07	-1.29822	CYB5A
201432_at	3.63e-05	3.24e-06	-1.29827	CAT
201328_at	8.62e-06	5.77e-07	-1.30392	ETS2
213478_at	9.19e-08	2.46e-09	-1.30415	KAZN
216308_x_at	1.45e-09	1.58e-11	-1.30442	GRHPR
221563_at	7.02e-05	7.18e-06	-1.30448	DUSP10
215726_s_at	5.88e-06	3.7e-07	-1.30454	CYB5A
202772_at	7.75e-08	2e-09	-1.30606	HMGCL
205200_at	4.97e-06	3.04e-07	-1.31097	EXOSC7///CLEC3B
216696_s_at	0.000138	1.6e-05	-1.31162	PRODH2
216600_x_at	1.87e-10	1.26e-12	-1.3122	ALDOB
214234_s_at	1.05e-05	7.36e-07	-1.31225	CYP3A5
221868_at	1.04e-07	2.91e-09	-1.31294	PAIP2B
201135_at	2.68e-08	5.27e-10	-1.31306	ECHS1
207808_s_at	1.29e-05	9.39e-07	-1.3151	PROS1
203722_at	0.000688	0.000109	-1.31844	ALDH4A1
217738_at	0.00142	0.000262	-1.31864	NAMPT
200946_x_at	0.000288	3.83e-05	-1.32054	GLUD1
202081_at	4.04e-11	1.98e-13	-1.32177	IER2
205969_at	0.00178	0.000343	-1.32228	AADAC
219059_s_at	1.55e-09	1.72e-11	-1.32239	LYVE1
205075_at	9.98e-05	1.09e-05	-1.32339	SERPINF2
218924_s_at	1.44e-08	2.5e-10	-1.32429	CTBS
205756_s_at	7.11e-07	2.9e-08	-1.32633	F8
207126_x_at	0.00694	0.00178	-1.32785	UGT1A1///UGT1A4///UGT1A9///UGT1A6///UGT1A8///UGT1A10
204532_x_at	0.00692	0.00178	-1.32824	UGT1A1///UGT1A4///UGT1A9///UGT1A6///UGT1A8///UGT1A10
218688_at	5.91e-05	5.87e-06	-1.32882	TKFC
218510_x_at	7.89e-07	3.27e-08	-1.33339	FAM134B
205158_at	0.000166	1.99e-05	-1.33565	RNASE4
203354_s_at	0.000721	0.000116	-1.3359	PSD3
209267_s_at	0.000426	6.08e-05	-1.33706	SLC39A8
214423_x_at	3.26e-08	6.69e-10	-1.33836	ALDOB
201562_s_at	0.000382	5.33e-05	-1.3386	SORD
203423_at	0.00317	0.000685	-1.33887	RBP1
209469_at	3.13e-11	1.39e-13	-1.33987	GPM6A
219527_at	5.55e-07	2.16e-08	-1.34184	MARCH2
211548_s_at	0.00563	0.00138	-1.34299	HPGD
213800_at	0.00766	0.00201	-1.34315	CFH
201339_s_at	1.56e-06	7.42e-08	-1.34361	SCP2
208817_at	6.45e-06	4.11e-07	-1.34401	COMT
218021_at	3.51e-07	1.22e-08	-1.346	DHRS4L2///DHRS4
207122_x_at	1.75e-06	8.55e-08	-1.34752	SULT1A2
206094_x_at	0.00483	0.00114	-1.34898	UGT1A3///UGT1A1///UGT1A4///UGT1A9///UGT1A5///UGT1A6///UGT1A7///UGT1A8///UGT1A10
218676_s_at	3.1e-06	1.75e-07	-1.35146	PCTP
214235_at	5.48e-05	5.32e-06	-1.35147	CYP3A5
202862_at	0.000168	2.02e-05	-1.35213	FAH
214669_x_at	0.00346	0.000762	-1.35376	IGKC
211843_x_at	0.000897	0.000151	-1.35926	CYP3A7-CYP3A51P
212543_at	3.1e-05	2.71e-06	-1.36019	AIM1
205041_s_at	0.00225	0.000454	-1.36094	ORM2///ORM1
209960_at	0.000411	5.82e-05	-1.36148	HGF
205259_at	1.44e-08	2.51e-10	-1.36369	NR3C2
214064_at	0.00286	0.000604	-1.36375	TF
218718_at	0.000282	3.73e-05	-1.36484	PDGFC
211557_x_at	1.29e-06	5.87e-08	-1.36581	SLCO2B1
200675_at	7.46e-05	7.75e-06	-1.36821	CD81
214835_s_at	2.55e-08	4.97e-10	-1.36873	SUCLG2
206952_at	0.00917	0.0025	-1.37044	G6PC
207735_at	6.98e-05	7.12e-06	-1.37277	RNF125
204621_s_at	5.03e-05	4.81e-06	-1.37595	NR4A2
202465_at	1.19e-05	8.56e-07	-1.37627	PCOLCE
212249_at	1.32e-06	6.05e-08	-1.37806	PIK3R1
201008_s_at	0.000125	1.41e-05	-1.3785	TXNIP
201531_at	2.64e-08	5.18e-10	-1.38035	ZFP36
222043_at	4.98e-07	1.89e-08	-1.38445	CLU
211440_x_at	1.74e-08	3.14e-10	-1.38779	CYP3A43
201627_s_at	0.00455	0.00106	-1.38954	INSIG1
216958_s_at	2.94e-08	5.9e-10	-1.39057	IVD
202724_s_at	0.000213	2.66e-05	-1.39127	FOXO1
207421_at	7.61e-06	4.97e-07	-1.39384	CA5A
210063_at	4.21e-09	5.56e-11	-1.39642	SARDH
219147_s_at	4.87e-06	2.97e-07	-1.39769	NMRK1
209712_at	3.63e-09	4.55e-11	-1.39785	SLC35D1
203658_at	1.46e-07	4.27e-09	-1.39852	SLC25A20
213820_s_at	4.7e-09	6.36e-11	-1.40035	STARD5
219157_at	1.08e-09	1.11e-11	-1.40052	KLHL2
206606_at	0.000825	0.000136	-1.40067	LIPC
219562_at	0.000475	6.94e-05	-1.4008	RAB26
213380_x_at	6.72e-07	2.71e-08	-1.40187	LOC102724562///MST1L///MST1P2///MST1
205789_at	6.5e-09	9.48e-11	-1.40204	CD1D
213068_at	2.55e-08	4.98e-10	-1.40253	DPT
209305_s_at	7.3e-05	7.54e-06	-1.40293	GADD45B
208763_s_at	0.00142	0.000261	-1.40637	TSC22D3
213321_at	7.69e-11	4.46e-13	-1.40672	BCKDHB
205960_at	0.000231	2.94e-05	-1.40769	PDK4
211726_s_at	4.86e-05	4.61e-06	-1.40831	FMO2
203682_s_at	5.36e-07	2.07e-08	-1.40942	IVD
209276_s_at	0.000131	1.5e-05	-1.41272	GLRX
219195_at	0.00319	0.000689	-1.41455	PPARGC1A
204301_at	6.22e-12	1.93e-14	-1.41824	KBTBD11
211715_s_at	0.0019	0.000371	-1.41893	BDH1
206263_at	8.85e-05	9.43e-06	-1.41959	FMO4
204997_at	3.37e-09	4.17e-11	-1.42028	GPD1
218024_at	2.96e-07	9.99e-09	-1.42074	MPC1
211385_x_at	1.87e-06	9.37e-08	-1.42092	SULT1A2
214440_at	1.45e-06	6.75e-08	-1.421	NAT1
217649_at	0.000507	7.51e-05	-1.42121	ZFAND5
206542_s_at	8.15e-07	3.4e-08	-1.42237	SMARCA2
205412_at	1.65e-07	4.96e-09	-1.42723	ACAT1
201009_s_at	2.65e-05	2.25e-06	-1.42799	TXNIP
203473_at	0.000148	1.73e-05	-1.42818	SLCO2B1
215176_x_at	0.0095	0.0026	-1.42818	IGK///IGKC
207883_s_at	0.000961	0.000164	-1.42832	TFR2
215299_x_at	4.24e-06	2.53e-07	-1.42933	SULT1A1
214829_at	5.98e-08	1.42e-09	-1.43135	AASS
204754_at	9.47e-06	6.47e-07	-1.43832	HLF
218901_at	6.69e-07	2.69e-08	-1.44544	PLSCR4
203725_at	5.8e-06	3.64e-07	-1.44653	GADD45A
210215_at	0.0004	5.64e-05	-1.45016	TFR2
205357_s_at	0.00681	0.00174	-1.45306	AGTR1
218869_at	6.85e-11	3.85e-13	-1.45311	MLYCD
222056_s_at	2.4e-10	1.74e-12	-1.45695	FAHD2A
206210_s_at	1.15e-13	1.45e-16	-1.45712	CETP
208389_s_at	1.76e-05	1.37e-06	-1.4577	SLC1A2
203642_s_at	3.21e-06	1.82e-07	-1.46133	COBLL1
203500_at	3.16e-12	6.96e-15	-1.46231	GCDH
213684_s_at	9.05e-07	3.86e-08	-1.46274	PDLIM5
210889_s_at	2.11e-13	2.84e-16	-1.46324	FCGR2B
204462_s_at	1.63e-05	1.26e-06	-1.46325	SLC16A2
210072_at	0.0022	0.000441	-1.46458	CCL19
206256_at	0.000178	2.16e-05	-1.46582	CPN1
203881_s_at	3.97e-05	3.62e-06	-1.46672	DMD
213626_at	1.98e-10	1.38e-12	-1.46812	CBR4
202959_at	5.14e-06	3.16e-07	-1.47224	MUT
218983_at	1.01e-08	1.58e-10	-1.4728	C1RL
211357_s_at	0.000542	8.2e-05	-1.47326	ALDOB
215321_at	7.8e-05	8.17e-06	-1.47435	RUNDC3B
218504_at	1.47e-07	4.35e-09	-1.47604	FAHD2A
217739_s_at	0.000834	0.000138	-1.47678	NAMPT
207392_x_at	0.0059	0.00146	-1.48027	UGT2B15
204273_at	6.04e-05	6.01e-06	-1.48134	EDNRB
215379_x_at	0.002	0.000396	-1.48344	IGLV1-44
201968_s_at	2.2e-05	1.79e-06	-1.48521	PGM1
203566_s_at	9.62e-07	4.16e-08	-1.48541	AGL
206058_at	8.87e-06	5.98e-07	-1.48676	SLC6A12
205302_at	0.00601	0.00149	-1.48697	IGFBP1
206878_at	0.000222	2.81e-05	-1.48905	DAO
202025_x_at	1.1e-08	1.74e-10	-1.48999	ACAA1
214274_s_at	9.92e-08	2.75e-09	-1.4939	ACAA1
219268_at	0.000271	3.56e-05	-1.49705	ETNK2
202366_at	1.42e-13	1.85e-16	-1.4987	ACADS
206651_s_at	1.22e-08	2.03e-10	-1.49912	CPB2
201036_s_at	7.48e-09	1.12e-10	-1.49929	HADH
220753_s_at	1.25e-05	9.01e-07	-1.50116	CRYL1
217504_at	8.9e-05	9.51e-06	-1.50482	ABCA6
203914_x_at	0.00407	0.000926	-1.50492	HPGD
209645_s_at	2.87e-05	2.48e-06	-1.50837	ALDH1B1
209667_at	0.000473	6.89e-05	-1.50878	CES2
204705_x_at	0.000855	0.000142	-1.51052	ALDOB
217707_x_at	3.42e-07	1.19e-08	-1.51248	SMARCA2
211056_s_at	4.46e-07	1.65e-08	-1.51286	SRD5A1
203854_at	3.02e-07	1.02e-08	-1.51374	CFI
206386_at	0.00348	0.000767	-1.51716	SERPINA7
218921_at	1.63e-06	7.86e-08	-1.52121	SIGIRR
220479_at	0.00235	0.000479	-1.52289	CPS1-IT1
203543_s_at	2.44e-06	1.3e-07	-1.52299	KLF9
209447_at	6.5e-07	2.59e-08	-1.5233	SYNE1
213509_x_at	0.000258	3.35e-05	-1.52677	CES2
215121_x_at	0.00712	0.00184	-1.52849	CYAT1///IGLV1-44///IGLC1
204608_at	2.08e-05	1.67e-06	-1.53094	ASL
218552_at	7.17e-10	6.64e-12	-1.5336	ECHDC2
205627_at	1.33e-08	2.25e-10	-1.53361	CDA
205820_s_at	0.00361	0.000801	-1.53448	APOC3
216033_s_at	1.27e-09	1.37e-11	-1.53579	FYN
208869_s_at	1.63e-07	4.86e-09	-1.53624	GABARAPL1
213632_at	7.32e-07	2.99e-08	-1.53849	DHODH
219181_at	5.23e-05	5.03e-06	-1.53948	LIPG
209123_at	2e-06	1.02e-07	-1.54113	QDPR
204844_at	5.72e-07	2.24e-08	-1.54321	ENPEP
203058_s_at	4.52e-05	4.24e-06	-1.54339	PAPSS2
212226_s_at	8.17e-11	4.77e-13	-1.54351	PLPP3
208747_s_at	3.05e-06	1.72e-07	-1.54413	C1S
204119_s_at	1.39e-08	2.38e-10	-1.54614	ADK
219873_at	0.000227	2.89e-05	-1.54695	COLEC11
213931_at	0.000806	0.000132	-1.54809	ID2B///ID2
221555_x_at	1.91e-09	2.19e-11	-1.55151	CDC14B
213306_at	3.67e-05	3.28e-06	-1.55433	MPDZ
200708_at	4.2e-09	5.53e-11	-1.56281	GOT2
205654_at	5.6e-05	5.46e-06	-1.56337	C4BPA
220114_s_at	1.14e-15	8.67e-19	-1.56384	STAB2
216687_x_at	0.00134	0.000243	-1.56735	UGT2B15
203434_s_at	2.84e-08	5.66e-10	-1.56857	MME
204607_at	0.00175	0.000336	-1.57053	HMGCS2
201347_x_at	6.3e-09	9.13e-11	-1.57305	GRHPR
202861_at	1.94e-07	6e-09	-1.57447	MIR6883///PER1
211354_s_at	0.00505	0.00121	-1.57642	LEPROT///LEPR
218162_at	2.54e-08	4.88e-10	-1.58157	OLFML3
210653_s_at	1.63e-09	1.83e-11	-1.5861	BCKDHB
203758_at	4.39e-07	1.62e-08	-1.58683	CTSO
210888_s_at	0.000259	3.37e-05	-1.58761	ITIH1
205774_at	2.75e-05	2.35e-06	-1.58764	F12
210301_at	1.9e-07	5.85e-09	-1.58847	XDH
207621_s_at	1.91e-09	2.19e-11	-1.58908	PEMT
209711_at	6.71e-10	6.08e-12	-1.59223	SLC35D1
206101_at	3.5e-06	2.01e-07	-1.5932	ECM2
207537_at	5.89e-05	5.82e-06	-1.59745	PFKFB1
205012_s_at	5.26e-07	2.02e-08	-1.60247	HAGH
218804_at	0.000147	1.73e-05	-1.60297	ANO1
206515_at	0.000851	0.000141	-1.60473	CYP4F3
204483_at	0.000102	1.11e-05	-1.60715	ENO3
217996_at	0.00163	0.000309	-1.61032	PHLDA1
207819_s_at	0.00332	0.000722	-1.61306	ABCB4
212402_at	7.48e-10	6.98e-12	-1.61611	ZC3H13
205364_at	0.00051	7.59e-05	-1.61635	ACOX2
205478_at	0.000439	6.28e-05	-1.6196	PPP1R1A
219313_at	2.65e-06	1.44e-07	-1.61986	GRAMD1C
206385_s_at	0.00241	0.000493	-1.62118	ANK3
205649_s_at	0.000404	5.7e-05	-1.62142	FGA
210558_at	0.00191	0.000373	-1.62386	AKR1C4
205675_at	0.00022	2.77e-05	-1.62496	MTTP
203542_s_at	2.8e-06	1.55e-07	-1.628	KLF9
214307_at	4.7e-06	2.85e-07	-1.6309	HGD
219666_at	2.48e-08	4.75e-10	-1.63102	MS4A6A
206643_at	0.00564	0.00138	-1.63166	HAL
203799_at	5.26e-05	5.06e-06	-1.632	LY75-CD302///CD302///LY75
201289_at	3.05e-06	1.71e-07	-1.64148	CYR61
208596_s_at	0.00439	0.00102	-1.64346	UGT1A3///UGT1A1///UGT1A4///UGT1A9///UGT1A5///UGT1A6///UGT1A7///UGT1A8///UGT1A10
220186_s_at	6.5e-07	2.59e-08	-1.64362	CDHR2
205303_at	1.5e-05	1.13e-06	-1.64389	KCNJ8
212240_s_at	8.57e-07	3.61e-08	-1.6463	PIK3R1
211682_x_at	0.000227	2.88e-05	-1.64778	UGT2B28
214156_at	8.62e-06	5.77e-07	-1.64821	MYRIP
215125_s_at	0.00421	0.000967	-1.65594	UGT1A3///UGT1A1///UGT1A4///UGT1A9///UGT1A5///UGT1A6///UGT1A7///UGT1A8///UGT1A10
52940_at	5.89e-06	3.71e-07	-1.66225	SIGIRR
214279_s_at	1.43e-06	6.67e-08	-1.66264	NDRG2
207574_s_at	2.31e-05	1.9e-06	-1.66295	GADD45B
205073_at	1.58e-05	1.21e-06	-1.66327	CYP2J2
209138_x_at	0.0088	0.00238	-1.66466	IGLC1
213293_s_at	1.45e-06	6.78e-08	-1.67292	TRIM22
210852_s_at	5.17e-10	4.52e-12	-1.6739	AASS
208088_s_at	0.00557	0.00136	-1.67549	CFHR5
209355_s_at	5.53e-08	1.28e-09	-1.67609	PLPP3
212816_s_at	0.000386	5.4e-05	-1.67611	CBS
219803_at	0.000582	8.93e-05	-1.67732	ANGPTL3
210473_s_at	6.41e-10	5.76e-12	-1.6801	ADGRA3
206453_s_at	1.2e-08	1.99e-10	-1.68086	NDRG2
207498_s_at	0.00523	0.00126	-1.68142	LOC101929829///CYP2D6///CYP2D7
211028_s_at	3.46e-06	1.98e-07	-1.68201	KHK
205079_s_at	2.1e-05	1.69e-06	-1.68383	MPDZ
218285_s_at	3.44e-08	7.15e-10	-1.68462	BDH2
221834_at	5.92e-08	1.39e-09	-1.6874	LOC100507577///LONP2
214864_s_at	8.51e-11	5.04e-13	-1.68888	GRHPR
205773_at	7.69e-11	4.38e-13	-1.69045	CPEB3
210959_s_at	5.81e-07	2.28e-08	-1.69278	SRD5A1
210751_s_at	1.29e-05	9.45e-07	-1.69625	RGN
211922_s_at	8.89e-06	6.01e-07	-1.6987	CAT
204846_at	0.000518	7.75e-05	-1.70023	CP
201563_at	0.00011	1.22e-05	-1.70828	SORD
205304_s_at	7.28e-06	4.73e-07	-1.70889	KCNJ8
220554_at	0.000988	0.00017	-1.70925	SLC22A7
209668_x_at	0.000255	3.3e-05	-1.70937	CES2
219076_s_at	6.33e-06	4.02e-07	-1.71153	PXMP2
206344_at	4.95e-08	1.11e-09	-1.71175	PON1
216238_s_at	0.000479	7.03e-05	-1.71198	FGB
215103_at	8.14e-06	5.39e-07	-1.71339	CYP2C18
209656_s_at	0.000124	1.41e-05	-1.71412	TMEM47
202145_at	0.000596	9.19e-05	-1.7254	LY6E
210798_x_at	9.57e-06	6.55e-07	-1.72567	MASP2
208126_s_at	3.58e-05	3.19e-06	-1.72599	CYP2C18
221662_s_at	0.000313	4.24e-05	-1.73158	SLC22A7
201425_at	1.23e-08	2.06e-10	-1.73378	ALDH2
203908_at	0.000155	1.84e-05	-1.73555	SLC4A4
221928_at	3.44e-08	7.1e-10	-1.73844	ACACB
202847_at	1.51e-05	1.14e-06	-1.74703	PCK2
206380_s_at	2.5e-17	1.68e-20	-1.74865	CFP
205728_at	4.15e-05	3.82e-06	-1.75295	TENM1
211355_x_at	0.00133	0.000242	-1.75342	LEPROT///LEPR
221651_x_at	0.006	0.00149	-1.75728	IGK///IGKC
210327_s_at	0.00479	0.00113	-1.7579	AGXT
210764_s_at	1.32e-05	9.67e-07	-1.76264	CYR61
31835_at	0.00304	0.000649	-1.76392	HRG
206065_s_at	0.00283	0.000595	-1.77069	DPYS
220070_at	1.53e-09	1.69e-11	-1.77137	KDM8
203924_at	0.00872	0.00235	-1.77175	GSTA1
218532_s_at	4.13e-07	1.49e-08	-1.77318	FAM134B
219525_at	0.000108	1.19e-05	-1.77398	SLC47A1
221671_x_at	0.00611	0.00153	-1.77457	IGK///IGKC
203435_s_at	2.46e-08	4.69e-10	-1.77605	MME
209735_at	3.46e-06	1.98e-07	-1.77744	ABCG2
219343_at	3.31e-10	2.58e-12	-1.77859	CDC37L1
205911_at	1.93e-17	1.13e-20	-1.78523	PTH1R
205942_s_at	5.08e-10	4.39e-12	-1.78545	ACSM3
202003_s_at	1.47e-07	4.35e-09	-1.79635	ACAA2
209894_at	0.000337	4.6e-05	-1.79777	LEPROT///LEPR
209236_at	3.59e-08	7.48e-10	-1.79863	SLC23A2
211356_x_at	0.00158	0.000299	-1.80086	LEPROT///LEPR
205221_at	7.94e-06	5.24e-07	-1.80423	HGD
212724_at	4.61e-07	1.71e-08	-1.80481	RND3
221833_at	3.72e-07	1.32e-08	-1.80697	LOC100507577///LONP2///SIAH1
210105_s_at	5.61e-08	1.3e-09	-1.8092	FYN
221556_at	4.25e-11	2.1e-13	-1.8107	CDC14B
211441_x_at	1.38e-08	2.35e-10	-1.81188	CYP3A43
205657_at	8.72e-08	2.3e-09	-1.81533	HAAO
214308_s_at	1.34e-05	9.87e-07	-1.8159	HGD
205633_s_at	3.47e-07	1.21e-08	-1.82958	ALAS1
220161_s_at	1.42e-07	4.12e-09	-1.83471	EPB41L4B
206177_s_at	0.00371	0.000829	-1.84351	ARG1
205392_s_at	4.35e-08	9.53e-10	-1.84606	CCL15-CCL14///CCL14
216223_at	3.93e-05	3.57e-06	-1.84928	CPN2
218653_at	2.53e-05	2.14e-06	-1.84977	SLC25A15
201041_s_at	5.11e-06	3.14e-07	-1.85196	DUSP1
206226_at	0.00505	0.00121	-1.86883	HRG
211110_s_at	7.87e-07	3.25e-08	-1.87073	AR
203790_s_at	4.91e-06	2.99e-07	-1.8718	RIDA
211458_s_at	7.01e-08	1.74e-09	-1.87805	GABARAPL3///GABARAPL1
210326_at	0.000196	2.41e-05	-1.88273	AGXT
37201_at	4.42e-10	3.71e-12	-1.88751	ITIH4
210272_at	6.55e-05	6.61e-06	-1.89097	CYP2B7P
219902_at	0.000826	0.000136	-1.892	BHMT2
202309_at	3.47e-09	4.3e-11	-1.89339	MTHFD1
206030_at	5.54e-09	7.8e-11	-1.89862	ASPA
217521_at	0.000216	2.72e-05	-1.90079	HAL
204753_s_at	1.23e-06	5.55e-08	-1.90675	HLF
218918_at	7.75e-07	3.19e-08	-1.90757	MAN1C1
218322_s_at	2.2e-05	1.79e-06	-1.90912	ACSL5
211231_x_at	7.07e-08	1.76e-09	-1.90973	CYP4A11
206535_at	0.000476	6.95e-05	-1.91616	SLC2A2
209660_at	4.45e-05	4.15e-06	-1.91993	TTR
213524_s_at	0.00218	0.000438	-1.92412	G0S2
209301_at	0.000109	1.2e-05	-1.92757	CA2
39763_at	9.98e-06	6.89e-07	-1.93164	HPX
207200_at	0.000425	6.06e-05	-1.93313	OTC
213279_at	2.32e-07	7.42e-09	-1.93377	DHRS1
221589_s_at	1.78e-06	8.74e-08	-1.93589	ALDH6A1
215712_s_at	4.42e-10	3.74e-12	-1.93793	IGFALS
210095_s_at	1.59e-08	2.82e-10	-1.93844	IGFBP3
206514_s_at	2.8e-05	2.41e-06	-1.93992	CYP4F2///CYP4F3
202972_s_at	1.18e-07	3.37e-09	-1.94299	FAM13A
221188_s_at	1.4e-05	1.04e-06	-1.9441	CIDEB
220626_at	7.43e-05	7.69e-06	-1.94427	SERPINA10
214180_at	1.78e-10	1.19e-12	-1.95016	MAN1C1
211489_at	6.08e-12	1.86e-14	-1.95268	ADRA1A
43427_at	9.25e-08	2.5e-09	-1.95439	ACACB
208022_s_at	3.01e-09	3.69e-11	-1.95981	CDC14B
209460_at	5.29e-08	1.21e-09	-1.96454	ABAT
201744_s_at	0.00976	0.00269	-1.96468	LUM
213920_at	1.59e-05	1.22e-06	-1.9677	CUX2
204755_x_at	2.84e-08	5.64e-10	-1.98012	HLF
205042_at	1.08e-09	1.11e-11	-1.98188	GNE
205384_at	1.08e-05	7.57e-07	-1.99136	FXYD1
203666_at	5.53e-10	4.89e-12	-1.99427	CXCL12
204541_at	3.29e-08	6.77e-10	-2.0019	SEC14L2
205355_at	6.85e-08	1.69e-09	-2.00657	ACADSB
213874_at	1.03e-05	7.16e-07	-2.00945	SERPINA4
207330_at	1.56e-05	1.19e-06	-2.00976	PZP
213706_at	1.1e-07	3.11e-09	-2.01035	GPD1
210521_s_at	0.000547	8.28e-05	-2.01335	FETUB
221605_s_at	0.00014	1.63e-05	-2.01376	PIPOX
203131_at	4.11e-05	3.77e-06	-2.01626	PDGFRA
213375_s_at	6.04e-10	5.39e-12	-2.01706	N4BP2L1
206867_at	2.36e-11	9.43e-14	-2.02089	GCKR
205860_x_at	6.45e-07	2.56e-08	-2.02139	FOLH1B///FOLH1
209980_s_at	1.69e-06	8.21e-08	-2.02944	MIR6778///SHMT1
218424_s_at	6.48e-09	9.43e-11	-2.02996	STEAP3
209368_at	4.03e-06	2.37e-07	-2.03579	EPHX2
206469_x_at	6.05e-05	6.03e-06	-2.0359	AKR7A3
215363_x_at	3.24e-07	1.11e-08	-2.03811	FOLH1B///FOLH1
209309_at	1.32e-05	9.72e-07	-2.04956	AZGP1
206697_s_at	3.5e-05	3.11e-06	-2.053	HP
220604_x_at	2.7e-07	8.96e-09	-2.05586	FTCD
203509_at	2.85e-08	5.69e-10	-2.0589	SORL1
219014_at	1.27e-15	1.02e-18	-2.06104	PLAC8
205998_x_at	6.04e-12	1.82e-14	-2.0619	CYP3A4
212592_at	2e-06	1.02e-07	-2.06217	JCHAIN
218544_s_at	5.75e-11	3.12e-13	-2.06318	RCL1
210049_at	0.000698	0.000111	-2.06526	SERPINC1
212067_s_at	1.81e-09	2.06e-11	-2.07015	C1R
203373_at	2.15e-06	1.12e-07	-2.07428	SOCS2
206068_s_at	9.16e-08	2.45e-09	-2.0772	ACADL
219281_at	5.18e-10	4.56e-12	-2.07872	MSRA
205769_at	1.77e-05	1.38e-06	-2.08991	SLC27A2
210942_s_at	1.9e-12	3.83e-15	-2.08997	ST3GAL6
49452_at	8.08e-08	2.11e-09	-2.09117	ACACB
209616_s_at	0.00206	0.000409	-2.10255	LOC100653057///CES1
209459_s_at	3.37e-07	1.17e-08	-2.10442	ABAT
215049_x_at	5.4e-09	7.51e-11	-2.10666	CD163
210366_at	5.36e-06	3.32e-07	-2.10756	SLCO1B1
214456_x_at	0.0042	0.000963	-2.11219	SAA2///SAA1
201963_at	1.3e-05	9.48e-07	-2.1125	ACSL1
211303_x_at	7.17e-08	1.82e-09	-2.11595	FOLH1B
205222_at	9.34e-06	6.36e-07	-2.12874	EHHADH
205141_at	2.97e-06	1.67e-07	-2.13629	ANG
208369_s_at	8.83e-12	2.89e-14	-2.14839	GCDH
211442_x_at	4.27e-08	9.31e-10	-2.14915	CYP3A43
204675_at	6.85e-08	1.69e-09	-2.14984	SRD5A1
205433_at	0.000128	1.46e-05	-2.14998	BCHE
217238_s_at	0.000294	3.92e-05	-2.15276	ALDOB
205768_s_at	5.77e-05	5.68e-06	-2.15918	SLC27A2
220148_at	3.2e-05	2.81e-06	-2.16333	ALDH8A1
208470_s_at	0.000185	2.25e-05	-2.16919	HPR///HP
208034_s_at	7.07e-11	4e-13	-2.17361	PROZ
205363_at	7.22e-05	7.44e-06	-2.17495	BBOX1
204224_s_at	4.64e-08	1.03e-09	-2.17906	GCH1
205871_at	6.23e-08	1.51e-09	-2.18054	PLGLB1///PLGLB2
216381_x_at	2.3e-05	1.89e-06	-2.19263	AKR7A3
205813_s_at	9.91e-08	2.74e-09	-2.19542	MAT1A
219410_at	3.1e-05	2.71e-06	-2.19635	TMEM45A
204154_at	0.000495	7.27e-05	-2.20835	CDO1
204438_at	7.17e-10	6.62e-12	-2.21525	MRC1
210013_at	3.58e-06	2.07e-07	-2.21807	HPX
207076_s_at	1.21e-10	7.61e-13	-2.22639	ASS1
214415_at	1.16e-08	1.89e-10	-2.23464	PLGLB1///PLGLB2
217014_s_at	2.55e-07	8.3e-09	-2.2445	AZGP1P1///AZGP1
208370_s_at	1.95e-11	7.17e-14	-2.25394	RCAN1
209374_s_at	2.23e-07	7.05e-09	-2.26148	IGHM
207995_s_at	1.02e-16	7.36e-20	-2.26823	CLEC4M
205530_at	4.04e-11	1.97e-13	-2.26858	ETFDH
207007_at	3.55e-06	2.04e-07	-2.27698	NR1I3
206424_at	5.98e-08	1.43e-09	-2.28996	CYP26A1
211577_s_at	1.74e-12	3.36e-15	-2.29061	IGF1
212560_at	5.5e-09	7.68e-11	-2.29391	SORL1
221588_x_at	1.12e-08	1.79e-10	-2.29536	ALDH6A1
213832_at	3.08e-11	1.33e-13	-2.29991	KCND3
220507_s_at	7.45e-05	7.73e-06	-2.3031	UPB1
218541_s_at	4.25e-07	1.55e-08	-2.31147	C8orf4
217047_s_at	1.72e-06	8.38e-08	-2.31301	FAM13A
206496_at	0.000462	6.71e-05	-2.31359	FMO3
207097_s_at	1.4e-06	6.48e-08	-2.31434	SLC17A2
203645_s_at	3.81e-09	4.89e-11	-2.31698	CD163
210452_x_at	2.09e-05	1.68e-06	-2.32762	CYP4F2
209365_s_at	3.58e-14	4.18e-17	-2.33005	ECM1
204955_at	2.76e-10	2.05e-12	-2.33284	SRPX
206350_at	0.000528	7.94e-05	-2.34408	APCS
214419_s_at	2.8e-11	1.14e-13	-2.34993	CYP2C9
211138_s_at	9.22e-08	2.49e-09	-2.35057	KMO
206680_at	1.31e-17	5.89e-21	-2.35102	CD5L
33494_at	4.4e-12	1.19e-14	-2.35646	ETFDH
209335_at	2.12e-08	3.98e-10	-2.3582	DCN
212143_s_at	1.63e-08	2.91e-10	-2.36299	IGFBP3
216058_s_at	2.46e-09	2.95e-11	-2.36399	CYP2C19
214734_at	4.61e-12	1.31e-14	-2.36548	EXPH5
205208_at	1.48e-05	1.11e-06	-2.37339	ALDH1L1
207773_x_at	2.45e-07	7.89e-09	-2.3769	CYP3A43
206345_s_at	0.000345	4.74e-05	-2.37938	PON1
206541_at	4.19e-10	3.45e-12	-2.37942	KLKB1
219543_at	1.85e-07	5.66e-09	-2.3811	PBLD
213355_at	5.46e-11	2.92e-13	-2.3854	ST3GAL6
206979_at	1.77e-07	5.36e-09	-2.38704	C8B
57539_at	2.08e-08	3.89e-10	-2.38773	ZGPAT///LIME1
205019_s_at	2.16e-18	7.76e-22	-2.3901	VIPR1
209977_at	2.18e-05	1.77e-06	-2.39095	PLG
207718_x_at	1.28e-08	2.14e-10	-2.39733	CYP2A7
218976_at	2.58e-06	1.4e-07	-2.39893	DNAJC12
220116_at	1.62e-07	4.84e-09	-2.4014	KCNN2
213664_at	1.81e-05	1.42e-06	-2.40503	SLC1A1
213695_at	2.12e-06	1.1e-07	-2.4094	PON3
202768_at	1.44e-07	4.21e-09	-2.4171	FOSB
212185_x_at	1.37e-10	8.82e-13	-2.42382	MT2A
40665_at	0.000492	7.23e-05	-2.42467	FMO3
205307_s_at	4.6e-11	2.31e-13	-2.43965	KMO
206293_at	0.000998	0.000172	-2.45229	SULT2A1
206287_s_at	9.19e-08	2.47e-09	-2.4599	ITIH4
219277_s_at	1.85e-06	9.19e-08	-2.46386	OGDHL
217973_at	4e-08	8.65e-10	-2.46608	DCXR
221848_at	3.73e-09	4.73e-11	-2.47811	ZGPAT
206610_s_at	2.03e-11	7.67e-14	-2.48751	F11
205749_at	1.84e-12	3.64e-15	-2.49472	CYP1A1
209978_s_at	2.14e-05	1.72e-06	-2.50269	PLG///LPA
214142_at	1.2e-08	1.97e-10	-2.50871	ZG16
220786_s_at	8.19e-06	5.43e-07	-2.51545	SLC38A4
202973_x_at	2.03e-06	1.03e-07	-2.51897	FAM13A
205306_x_at	4.39e-08	9.65e-10	-2.52634	KMO
201599_at	1.85e-07	5.68e-09	-2.53871	OAT
214261_s_at	4.55e-07	1.68e-08	-2.58171	ADH6
205819_at	3.54e-22	3.18e-26	-2.59188	MARCO
207275_s_at	4.17e-07	1.51e-08	-2.59347	ACSL1
220224_at	1.64e-06	7.9e-08	-2.59549	HAO1
210377_at	4.03e-12	9.77e-15	-2.59843	ACSM3
214719_at	1.62e-07	4.84e-09	-2.60281	SLC46A3
204290_s_at	5.98e-08	1.44e-09	-2.60529	ALDH6A1
206916_x_at	2.29e-11	9.04e-14	-2.61785	TAT
214069_at	4e-07	1.44e-08	-2.61829	ACSM2B///ACSM2A
205498_at	9.32e-08	2.54e-09	-2.62433	GHR
220061_at	1.67e-07	5.02e-09	-2.62857	ACSM5
211456_x_at	4.73e-11	2.42e-13	-2.64787	MT1HL1
210143_at	1.83e-07	5.59e-09	-2.66814	ANXA10
209542_x_at	3.41e-11	1.55e-13	-2.67654	IGF1
206085_s_at	2.36e-10	1.69e-12	-2.67877	CTH
201743_at	3.84e-08	8.19e-10	-2.68144	CD14
220496_at	9.48e-21	1.7e-24	-2.70482	CLEC1B
207820_at	6.19e-06	3.92e-07	-2.71457	ADH1A
210233_at	1.38e-11	4.71e-14	-2.71544	IL1RAP
208937_s_at	3.91e-08	8.4e-10	-2.73362	ID1
207256_at	3.64e-06	2.11e-07	-2.74461	MBL2
204719_at	3.38e-06	1.92e-07	-2.76246	ABCA8
204920_at	0.000154	1.82e-05	-2.76492	CPS1
206738_at	2.76e-06	1.52e-07	-2.77448	APOC4-APOC2///APOC4///APOC2
205442_at	4.48e-12	1.23e-14	-2.77576	MFAP3L
220017_x_at	9.93e-07	4.33e-08	-2.78448	CYP2C9
207041_at	6.6e-09	9.67e-11	-2.79134	MASP2
206938_at	4.04e-11	1.97e-13	-2.79208	SRD5A2
205984_at	2.68e-18	1.08e-21	-2.79271	CRHBP
205943_at	1.14e-05	8.11e-07	-2.81971	TDO2
217022_s_at	4.97e-05	4.74e-06	-2.82572	IGHA2///IGHA1///IGH
206840_at	2.12e-06	1.1e-07	-2.834	AFM
206930_at	1.1e-09	1.14e-11	-2.83488	GLYAT
207202_s_at	1.38e-07	3.99e-09	-2.83577	NR1I2
216336_x_at	4.53e-12	1.26e-14	-2.83699	MT1E
207409_at	4.18e-05	3.85e-06	-2.84913	LECT2
209774_x_at	1.85e-06	9.25e-08	-2.86952	CXCL2
207544_s_at	4.75e-10	4.05e-12	-2.8698	ADH6
216661_x_at	3.87e-07	1.38e-08	-2.87474	CYP2C9
206292_s_at	0.000157	1.87e-05	-2.88452	SULT2A1
207584_at	2.05e-12	4.32e-15	-2.88574	LPA
201694_s_at	6.34e-13	1.05e-15	-2.89047	EGR1
207096_at	8.02e-06	5.3e-07	-2.8944	SAA2-SAA4///SAA4
217127_at	2.5e-08	4.79e-10	-2.898	CTH
209531_at	6.17e-15	6.93e-18	-2.90056	GSTZ1
89977_at	9.32e-08	2.53e-09	-2.90322	ACSM5
207244_x_at	7.49e-08	1.91e-09	-2.90474	CYP2A6
216025_x_at	3.8e-07	1.35e-08	-2.91578	CYP2C9
209696_at	5.26e-08	1.2e-09	-2.92216	FBP1
217414_x_at	7.97e-08	2.07e-09	-2.95288	HBA2///HBA1
207407_x_at	6.69e-09	9.83e-11	-2.96756	CYP4A11
217319_x_at	2.98e-08	6.03e-10	-2.9749	CYP4A22///CYP4A11
220432_s_at	9.37e-10	9.26e-12	-2.97993	CYP39A1
206119_at	1.15e-05	8.2e-07	-3.00745	BHMT
37512_at	9.43e-05	1.02e-05	-3.00785	HSD17B6
202237_at	2.25e-06	1.18e-07	-3.0098	LOC101928916///NNMT
204018_x_at	8.87e-08	2.35e-09	-3.02504	HBA2///HBA1
211813_x_at	3.89e-08	8.34e-10	-3.03864	DCN
214421_x_at	4.43e-07	1.63e-08	-3.04565	CYP2C9
219954_s_at	2.75e-08	5.44e-10	-3.05079	GBA3
221590_s_at	5.08e-10	4.4e-12	-3.05149	ALDH6A1
214420_s_at	3.8e-13	5.46e-16	-3.06082	CYP2C9
204428_s_at	4.55e-14	5.52e-17	-3.06998	LCAT
217564_s_at	0.000139	1.61e-05	-3.07031	CPS1
205700_at	7.29e-05	7.53e-06	-3.08917	HSD17B6
205082_s_at	4.46e-08	9.84e-10	-3.09295	AOX1
205225_at	1.75e-17	9.42e-21	-3.09651	ESR1
209613_s_at	1.82e-06	9.02e-08	-3.10258	ADH1B
211699_x_at	5.64e-08	1.31e-09	-3.10876	HBA2///HBA1
219733_s_at	7.38e-10	6.86e-12	-3.11118	SLC27A5
205568_at	1.78e-05	1.39e-06	-3.1167	AQP9
210168_at	6.32e-08	1.54e-09	-3.12643	C6
214414_x_at	1.7e-07	5.14e-09	-3.13833	HBA2///HBA1
212859_x_at	1.87e-10	1.25e-12	-3.15107	MT1E
206461_x_at	1.34e-10	8.57e-13	-3.1571	MT1H
207027_at	1.16e-09	1.23e-11	-3.16072	HGFAC
207804_s_at	1.52e-15	1.37e-18	-3.1654	FCN2
211745_x_at	6.84e-08	1.68e-09	-3.17019	HBA2///HBA1
204704_s_at	3.68e-07	1.3e-08	-3.17088	ALDOB
205083_at	4.17e-07	1.51e-08	-3.18731	AOX1
210481_s_at	3.89e-23	1.75e-27	-3.19488	CLEC4M
209458_x_at	5.64e-08	1.32e-09	-3.19625	HBA2///HBA1
201893_x_at	4.33e-07	1.59e-08	-3.19853	DCN
208471_at	7.15e-06	4.62e-07	-3.22526	HPR
209687_at	1.2e-09	1.29e-11	-3.24079	CXCL12
214478_at	1.44e-06	6.7e-08	-3.24153	SPP2
207185_at	3.24e-05	2.85e-06	-3.24178	SLC10A1
206305_s_at	8.25e-09	1.25e-10	-3.24494	C8A
218002_s_at	1.37e-18	3.72e-22	-3.25439	CXCL14
221008_s_at	2.46e-07	7.95e-09	-3.26657	ETNPPL
209612_s_at	1.73e-06	8.46e-08	-3.26771	ADH1B
207218_at	1.43e-05	1.07e-06	-3.27536	F9
206753_at	1.1e-10	6.8e-13	-3.34318	RDH16
208383_s_at	2.34e-05	1.93e-06	-3.35322	PCK1
209540_at	8.62e-10	8.36e-12	-3.36337	IGF1
211896_s_at	6.33e-08	1.55e-09	-3.37832	DCN
201693_s_at	2.58e-15	2.61e-18	-3.38013	EGR1
207874_s_at	1.53e-06	7.25e-08	-3.38157	CFHR4
205695_at	3.67e-05	3.29e-06	-3.39317	SDS
202992_at	2.1e-07	6.61e-09	-3.40222	C7
217558_at	1.36e-06	6.28e-08	-3.40753	CYP2C9
204745_x_at	2.03e-11	7.62e-14	-3.45816	MT1G
217232_x_at	3.74e-10	3.02e-12	-3.48989	HBB
206754_s_at	3.16e-10	2.43e-12	-3.49648	CYP2B7P///CYP2B6
208581_x_at	1.81e-11	6.5e-14	-3.5121	MT1X
202238_s_at	1.21e-06	5.47e-08	-3.53263	LOC101928916///NNMT
214413_at	4.28e-12	1.08e-14	-3.53415	TAT
211295_x_at	7e-07	2.84e-08	-3.53935	CYP2A6
217165_x_at	6.46e-13	1.13e-15	-3.59826	MT1F
205554_s_at	1.95e-17	1.23e-20	-3.61107	DNASE1L3
208367_x_at	2.98e-08	6.03e-10	-3.6306	CYP3A4
222083_at	4.04e-11	1.95e-13	-3.64896	GLYAT
211696_x_at	9.62e-10	9.68e-12	-3.6834	HBB
207102_at	1.41e-07	4.08e-09	-3.68342	AKR1D1
209541_at	1.06e-10	6.53e-13	-3.6872	IGF1
206755_at	2.44e-15	2.3e-18	-3.74356	CYP2B6
209116_x_at	7.5e-10	7.04e-12	-3.74651	HBB
209189_at	7.81e-12	2.49e-14	-3.76062	FOS
210328_at	1.21e-09	1.3e-11	-3.79457	GNMT
206262_at	1.2e-06	5.4e-08	-3.80616	ADH1C
206354_at	5.98e-08	1.44e-09	-3.82061	SLCO1B3
209975_at	1.19e-06	5.35e-08	-3.83227	CYP2E1
207262_at	2.89e-10	2.18e-12	-3.83926	APOF
214621_at	6.5e-11	3.62e-13	-3.86113	GYS2
214320_x_at	1.44e-07	4.22e-09	-3.91147	CYP2A6
1494_f_at	1.03e-06	4.5e-08	-3.91763	CYP2A6
205999_x_at	1.44e-08	2.49e-10	-3.91976	CYP3A4
204326_x_at	1.74e-12	3.28e-15	-3.92485	MT1X
205531_s_at	3.35e-11	1.51e-13	-3.95554	GLS2
206797_at	1.29e-15	1.1e-18	-3.98923	NAT2
206024_at	1.79e-06	8.83e-08	-4.07381	HPD
213629_x_at	2.22e-13	3.09e-16	-4.16241	MT1F
205866_at	8.77e-20	1.97e-23	-4.1681	FCN3
207609_s_at	1.37e-18	4.29e-22	-4.2094	CYP1A2
205404_at	1.48e-08	2.61e-10	-4.21097	HSD11B1
208147_s_at	1.12e-06	4.99e-08	-4.21311	CYP2C8
220801_s_at	3.16e-10	2.44e-12	-4.27475	HAO2
206727_at	7.12e-08	1.79e-09	-4.47156	C9
209614_at	5.22e-11	2.76e-13	-4.58145	ADH1B
1431_at	1.16e-08	1.89e-10	-4.65696	CYP2E1
209976_s_at	3.81e-09	4.89e-11	-4.7341	CYP2E1
217546_at	4.54e-13	6.73e-16	-4.80474	MT1M
207201_s_at	4.4e-12	1.18e-14	-5.12566	SLC22A1
220491_at	4.66e-13	7.12e-16	-5.95545	HAMP
207608_x_at	1.14e-21	1.54e-25	-5.96307	CYP1A2

## Sheet: GSE45267
ID	adj.P.Val	P.Value	logFC	Gene.symbol
209220_at	1.92e-16	7.85e-19	4.67263	GPC3
212094_at	1.89e-12	2.82e-14	4.14699	PEG10
219918_s_at	9.17e-27	3.02e-30	3.97677	ASPM
201291_s_at	2.2e-18	5.25e-21	3.96134	TOP2A
206239_s_at	8.81e-09	4.26e-10	3.77911	SPINK1
201292_at	3.51e-23	2.89e-26	3.56183	TOP2A
201890_at	1.09e-21	1.28e-24	3.53691	RRM2
214710_s_at	2.89e-27	8.97e-31	3.42802	CCNB1
208650_s_at	3.71e-11	8.86e-13	3.35067	CD24
204822_at	6.19e-26	2.6e-29	3.2689	TTK
209714_s_at	6.19e-25	3.39e-28	3.24153	CDKN3
206102_at	1.81e-23	1.36e-26	3.23532	GINS1
218585_s_at	2.22e-21	2.93e-24	3.23407	DTL
228273_at	4.1e-25	1.97e-28	3.22872	PRR11
1555758_a_at	3.01e-22	3.08e-25	3.21661	CDKN3
218009_s_at	5.58e-26	2.24e-29	3.21185	PRC1
222077_s_at	7.65e-28	2.1e-31	3.17621	RACGAP1
222608_s_at	4.32e-22	4.5e-25	3.17379	ANLN
203213_at	6.29e-23	5.53e-26	3.10618	CDK1
207165_at	1.79e-23	1.3e-26	3.1055	HMMR
219787_s_at	1.53e-27	4.48e-31	3.09211	ECT2
208079_s_at	1.2e-22	1.12e-25	3.0913	AURKA
211470_s_at	1.19e-10	3.31e-12	2.97123	SULT1C2
218039_at	4.18e-25	2.14e-28	2.9694	NUSAP1
209773_s_at	3.81e-17	1.28e-19	2.93516	RRM2
204641_at	4.15e-24	2.58e-27	2.8784	NEK2
225834_at	1.74e-19	3.24e-22	2.83555	FAM72A///FAM72D///FAM72B///FAM72C
202870_s_at	2.2e-18	5.3e-21	2.83192	CDC20
204162_at	1.88e-23	1.44e-26	2.82618	NDC80
202095_s_at	1.51e-21	1.8e-24	2.80762	BIRC5
203755_at	1.64e-22	1.56e-25	2.8068	BUB1B
202422_s_at	3.48e-11	8.24e-13	2.76926	ACSL4
204026_s_at	1.26e-19	2.22e-22	2.76207	ZWINT
206561_s_at	7.43e-05	1.13e-05	2.75633	AKR1B10
202503_s_at	6.58e-20	1.05e-22	2.7509	KIAA0101
223381_at	2.89e-18	7.31e-21	2.73966	NUF2
207828_s_at	3.51e-23	2.83e-26	2.69983	CENPF
219148_at	9.11e-19	1.97e-21	2.67069	PBK
218355_at	5.85e-20	8.99e-23	2.66259	KIF4A
205342_s_at	5.49e-10	1.89e-11	2.6268	SULT1C2
218662_s_at	4.85e-20	7.19e-23	2.6187	NCAPG
218883_s_at	7.13e-18	1.98e-20	2.60074	CENPU
203477_at	3.33e-12	5.52e-14	2.58706	COL15A1
238021_s_at	1.27e-09	4.87e-11	2.54857	CRNDE
202705_at	1.79e-23	1.31e-26	2.50535	CCNB2
226936_at	7.43e-24	4.75e-27	2.49213	CENPW
203764_at	7.72e-17	2.78e-19	2.47778	DLGAP5
204092_s_at	1.04e-17	2.97e-20	2.46306	AURKA
205034_at	1.92e-16	7.79e-19	2.44997	CCNE2
203554_x_at	7.01e-22	7.7e-25	2.44647	PTTG1
225612_s_at	3.45e-12	5.73e-14	2.42854	B3GNT5
33323_r_at	1.08e-09	4.02e-11	2.42513	SFN
203820_s_at	3.94e-08	2.3e-09	2.42167	IGF2BP3
205830_at	6.82e-10	2.4e-11	2.41735	CLGN
225687_at	1.69e-14	1.28e-16	2.41641	FAM83D
203362_s_at	1.52e-19	2.72e-22	2.41529	MAD2L1
204825_at	5.27e-20	7.9e-23	2.41343	MELK
225681_at	3.94e-08	2.3e-09	2.41335	CTHRC1
219978_s_at	2.93e-12	4.72e-14	2.40193	NUSAP1
203358_s_at	1.64e-20	2.36e-23	2.40113	EZH2
210387_at	2.56e-09	1.07e-10	2.39547	HIST1H2BJ///HIST1H2BG
218663_at	1.44e-17	4.23e-20	2.38135	NCAPG
218755_at	1.04e-17	2.97e-20	2.379	KIF20A
225655_at	3.78e-17	1.26e-19	2.37142	UHRF1
204159_at	2.26e-16	9.43e-19	2.36879	CDKN2C
209035_at	5.42e-12	9.71e-14	2.34886	MDK
227350_at	8.1e-20	1.36e-22	2.33779	HELLS
218350_s_at	1.64e-21	2.01e-24	2.33651	GMNN
230165_at	4.87e-22	5.17e-25	2.33619	SGO2
242881_x_at	2.24e-06	2.14e-07	2.3246	DUXAP10
266_s_at	3.84e-08	2.23e-09	2.31821	CD24
226350_at	5.33e-16	2.51e-18	2.30304	CHML
204318_s_at	2.77e-17	8.55e-20	2.2809	GTSE1
228191_at	6.92e-20	1.14e-22	2.27323	FLVCR1
226545_at	7.82e-08	4.97e-09	2.26499	CD109
205229_s_at	3.85e-08	2.24e-09	2.25088	COCH
204023_at	2.51e-22	2.47e-25	2.24168	RFC4
205194_at	1.66e-15	9.21e-18	2.23065	PSPH
212554_at	3.55e-14	2.93e-16	2.22812	CAP2
224367_at	6.76e-08	4.24e-09	2.20071	BEX2
202954_at	2.63e-18	6.5e-21	2.19743	UBE2C
238441_at	9.77e-12	1.94e-13	2.17444	PRKAA2
222906_at	1.59e-17	4.7e-20	2.17131	FLVCR1
204170_s_at	2.81e-16	1.24e-18	2.16698	CKS2
210559_s_at	3.03e-13	3.45e-15	2.16654	CDK1
204351_at	0.000109	1.76e-05	2.16501	S100P
202580_x_at	9.17e-19	2.01e-21	2.16225	FOXM1
204146_at	5.27e-19	1.11e-21	2.15416	RAD51AP1
202345_s_at	2.67e-11	6.1e-13	2.14535	FABP5
203819_s_at	4.78e-07	3.82e-08	2.14363	IGF2BP3
204962_s_at	2.55e-15	1.5e-17	2.13731	SLC35F6///CENPA
228729_at	2.35e-17	7.17e-20	2.13231	CCNB1
212551_at	5.05e-15	3.19e-17	2.1273	CAP2
232164_s_at	8.53e-10	3.09e-11	2.12274	EPPK1
224428_s_at	5.1e-08	3.08e-09	2.12142	CDCA7
210052_s_at	1.17e-16	4.5e-19	2.10802	TPX2
223229_at	8.2e-16	4.16e-18	2.09888	UBE2T
222843_at	2.08e-21	2.66e-24	2.09199	FIGNL1
209642_at	5.24e-14	4.65e-16	2.08517	BUB1
216379_x_at	1.22e-06	1.08e-07	2.08295	CD24
202107_s_at	3.8e-16	1.73e-18	2.07981	MCM2
223307_at	5.69e-21	7.81e-24	2.06561	CDCA3
209218_at	7.67e-10	2.74e-11	2.05719	SQLE
213226_at	5.08e-13	6.32e-15	2.05319	CCNA2
209771_x_at	5.64e-07	4.59e-08	2.05247	CD24
209408_at	5.47e-16	2.58e-18	2.05213	KIF2C
232165_at	8.87e-10	3.24e-11	2.04857	EPPK1
204602_at	0.000356	6.76e-05	2.04455	DKK1
205343_at	7.33e-09	3.48e-10	2.04236	SULT1C2
238756_at	1.01e-15	5.24e-18	2.02101	GAS2L3
228401_at	1.38e-16	5.42e-19	2.0177	ATAD2
236641_at	3.57e-16	1.61e-18	2.0146	KIF14
213222_at	7.9e-12	1.49e-13	2.01145	PLCB1
203967_at	2.52e-11	5.71e-13	2.00351	CDC6
228338_at	8.35e-11	2.24e-12	1.99945	COLCA2
205449_at	6.07e-18	1.67e-20	1.9973	SAC3D1
221523_s_at	5.11e-16	2.39e-18	1.99519	RRAGD
200783_s_at	2.68e-22	2.7e-25	1.98891	STMN1
213241_at	3.86e-10	1.26e-11	1.98792	PLXNC1
235425_at	4.37e-12	7.55e-14	1.98777	SGO2
204033_at	4.75e-16	2.19e-18	1.98445	TRIP13
212022_s_at	2.85e-16	1.26e-18	1.98362	MKI67
208651_x_at	8.65e-08	5.56e-09	1.97643	CD24
1552390_a_at	1.33e-06	1.18e-07	1.97141	ERICH5
201088_at	2.08e-21	2.62e-24	1.96474	KPNA2
227892_at	3.02e-11	7.02e-13	1.96081	PRKAA2
202589_at	6.48e-12	1.18e-13	1.96008	TYMS
225105_at	1.43e-08	7.41e-10	1.95755	C12orf75
220085_at	6.97e-09	3.29e-10	1.95631	HELLS
235405_at	1.19e-13	1.17e-15	1.94646	GSTA4
33322_i_at	1.24e-09	4.74e-11	1.94588	SFN
201930_at	7.93e-16	4.01e-18	1.94102	MCM6
1552389_at	1.16e-08	5.83e-10	1.93386	ERICH5
205890_s_at	1.32e-07	8.97e-09	1.93229	UBD///GABBR1
213194_at	1.85e-07	1.32e-08	1.92715	ROBO1
205352_at	2.2e-10	6.61e-12	1.91467	SERPINI1
222848_at	2.74e-16	1.2e-18	1.91049	CENPK
222740_at	1.26e-14	9.13e-17	1.91044	ATAD2
204510_at	6.79e-13	8.79e-15	1.90747	CDC7
222680_s_at	1.63e-13	1.68e-15	1.90459	DTL
228494_at	1.95e-08	1.05e-09	1.9038	PPP1R9A
204767_s_at	3.76e-17	1.25e-19	1.89808	FEN1
211762_s_at	1.51e-15	8.29e-18	1.8973	KPNA2
209560_s_at	0.00708	0.00219	1.89357	DLK1
204444_at	6.89e-14	6.25e-16	1.89234	KIF11
234983_at	5.31e-11	1.31e-12	1.88295	C12orf49
222036_s_at	2.55e-15	1.49e-17	1.88204	MCM4
205807_s_at	4.6e-14	4e-16	1.88088	TUFT1
209421_at	4.83e-14	4.21e-16	1.88086	MSH2
1557418_at	1.47e-06	1.33e-07	1.86683	ACSL4
206364_at	7.2e-17	2.55e-19	1.8595	KIF14
222958_s_at	2.5e-13	2.76e-15	1.85938	DEPDC1
205339_at	5.87e-20	9.13e-23	1.85507	STIL
205054_at	4.59e-07	3.65e-08	1.85063	NEB
226287_at	2.63e-16	1.14e-18	1.85037	CCDC34
206632_s_at	4.71e-08	2.81e-09	1.8393	APOBEC3B
226059_at	8.92e-17	3.33e-19	1.83837	TOMM40L
225645_at	1.94e-05	2.45e-06	1.83742	EHF
204720_s_at	7.12e-11	1.85e-12	1.82941	DNAJC6
228245_s_at	4.82e-10	1.63e-11	1.82735	LOC100509445///LOC728715///OVOS///OVOS2
230560_at	1.08e-10	2.98e-12	1.82338	STXBP6
202779_s_at	1.75e-15	9.85e-18	1.81509	UBE2S
228069_at	2.27e-16	9.51e-19	1.80925	MTFR2
227180_at	1.11e-06	9.69e-08	1.80015	ELOVL7
204341_at	2.71e-07	2.02e-08	1.78512	TRIM16
224320_s_at	5.62e-16	2.71e-18	1.78427	MCM8
213007_at	1.79e-16	7.2e-19	1.78111	FANCI
205436_s_at	5.59e-16	2.68e-18	1.78098	H2AFX
205097_at	1.88e-11	4.08e-13	1.7777	SLC26A2
235144_at	3.22e-07	2.46e-08	1.77472	RASEF
218726_at	3.22e-18	8.37e-21	1.76401	HJURP
201555_at	2.23e-16	9.27e-19	1.76343	MCM3
205815_at	0.00866	0.00278	1.75529	REG3A
218788_s_at	2.58e-12	4.09e-14	1.75167	SMYD3
205053_at	2.55e-15	1.5e-17	1.74823	PRIM1
218252_at	1.53e-14	1.14e-16	1.74671	CKAP2
200771_at	3.4e-13	3.95e-15	1.74661	LAMC1
202404_s_at	7.99e-05	1.23e-05	1.74597	COL1A2
218051_s_at	6.61e-11	1.7e-12	1.7455	NT5DC2
218847_at	1.77e-08	9.38e-10	1.74449	IGF2BP2
212021_s_at	1.16e-15	6.14e-18	1.74427	MKI67
210519_s_at	9.38e-05	1.48e-05	1.74339	NQO1
225081_s_at	3.83e-10	1.25e-11	1.72785	CDCA7L
221529_s_at	1.42e-16	5.58e-19	1.72697	PLVAP
210652_s_at	2.29e-09	9.43e-11	1.72634	TTC39A
218741_at	1.93e-15	1.11e-17	1.72616	CENPM
213599_at	3.54e-15	2.14e-17	1.72561	OIP5
208029_s_at	3.62e-09	1.58e-10	1.72244	LAPTM4B
1557419_a_at	1.09e-06	9.52e-08	1.71967	ACSL4
218782_s_at	3.28e-10	1.05e-11	1.71677	ATAD2
216237_s_at	1.37e-15	7.4e-18	1.71458	MCM5
226980_at	6.46e-12	1.18e-13	1.71342	DEPDC1B
201664_at	2.86e-19	5.59e-22	1.71329	SMC4
213008_at	5.56e-16	2.65e-18	1.706	FANCI
205345_at	3.35e-17	1.09e-19	1.70561	BARD1
208808_s_at	3.3e-13	3.8e-15	1.7017	HMGB2
219990_at	6e-14	5.35e-16	1.70026	E2F8
229538_s_at	8.3e-17	3.01e-19	1.69807	IQGAP3
209875_s_at	0.00581	0.00173	1.69753	SPP1
218816_at	8.9e-11	2.41e-12	1.69737	LRRC1
235004_at	1.8e-07	1.27e-08	1.69591	RBM24
214039_s_at	1.38e-10	3.9e-12	1.69225	LAPTM4B
201417_at	6.52e-05	9.72e-06	1.69192	SOX4
201251_at	2.37e-08	1.3e-09	1.69109	PKM
228776_at	1.45e-14	1.07e-16	1.68708	GJC1
226269_at	2.79e-10	8.67e-12	1.68585	GDAP1
209709_s_at	1.08e-11	2.17e-13	1.6851	HMMR
243243_at	1.13e-08	5.65e-10	1.6799	GPC3
208694_at	4.63e-15	2.9e-17	1.67497	PRKDC
220313_at	0.00689	0.00212	1.66903	GPR88
225275_at	1.09e-07	7.22e-09	1.6686	EDIL3
223274_at	8.39e-15	5.67e-17	1.66708	TCF19
201578_at	1.11e-14	7.98e-17	1.66635	PODXL
203968_s_at	3.42e-11	8.08e-13	1.6648	CDC6
222433_at	3.7e-09	1.62e-10	1.66464	ENAH
222281_s_at	9.52e-05	1.5e-05	1.65239	LOC101929219///LOC100505650///C1orf186
222116_s_at	4.27e-15	2.63e-17	1.65186	TBC1D16
204709_s_at	6.73e-11	1.74e-12	1.64579	KIF23
206316_s_at	2.17e-12	3.32e-14	1.64551	KNTC1
219010_at	4.5e-07	3.58e-08	1.64497	C1orf106
209772_s_at	2.85e-09	1.21e-10	1.64391	CD24
227314_at	1.77e-07	1.25e-08	1.64053	ITGA2
225585_at	8.39e-17	3.07e-19	1.63866	RAP2A
204694_at	0.00123	0.000283	1.63772	AFP
218308_at	7.2e-17	2.55e-19	1.63699	TACC3
226050_at	1.25e-08	6.37e-10	1.63189	TMCO3
224959_at	8.83e-17	3.27e-19	1.63123	SLC26A2
205909_at	1.42e-12	2.05e-14	1.63104	POLE2
203022_at	1.4e-15	7.63e-18	1.62273	RNASEH2A
224753_at	6.66e-16	3.28e-18	1.61772	CDCA5
203214_x_at	9.06e-11	2.45e-12	1.61491	CDK1
205176_s_at	2.62e-14	2.1e-16	1.61335	ITGB3BP
221524_s_at	2.13e-12	3.24e-14	1.60698	RRAGD
226433_at	8.53e-10	3.09e-11	1.6069	RNF157
217820_s_at	1.42e-08	7.31e-10	1.60035	ENAH
235266_at	8.02e-11	2.13e-12	1.59929	ATAD2
223530_at	4.46e-13	5.42e-15	1.59817	TDRKH
206698_at	1.35e-05	1.63e-06	1.59428	XK
201663_s_at	1.77e-11	3.8e-13	1.59316	SMC4
222039_at	1.77e-18	4.12e-21	1.59255	KIF18B
206074_s_at	2.61e-11	5.94e-13	1.59091	HMGA1
201714_at	4.91e-14	4.3e-16	1.58945	TUBG1
232238_at	5.67e-11	1.42e-12	1.58636	ASPM
221922_at	1.66e-13	1.72e-15	1.58582	GPSM2
1558692_at	1.31e-13	1.32e-15	1.58409	GLMP
223556_at	6.94e-13	9.03e-15	1.58391	HELLS
203284_s_at	1.08e-14	7.68e-17	1.58166	HS2ST1
227921_at	9.99e-08	6.55e-09	1.57839	LOC105379499///FLJ45482
201587_s_at	3.59e-13	4.23e-15	1.5778	IRAK1
214061_at	2.38e-12	3.73e-14	1.57394	TBC1D31
1554628_at	8.51e-09	4.1e-10	1.57077	ZNF57
203196_at	4.22e-11	1.02e-12	1.56906	ABCC4
215942_s_at	4.01e-13	4.8e-15	1.56686	GTSE1
202321_at	4.72e-12	8.23e-14	1.56527	GGPS1
203429_s_at	9.17e-19	2.01e-21	1.56401	SUCO
223538_at	6.69e-16	3.33e-18	1.56164	SERF1B///SERF1A
201468_s_at	0.000294	5.44e-05	1.56065	NQO1
44783_s_at	5.79e-11	1.46e-12	1.55518	HEY1
202786_at	6.7e-08	4.2e-09	1.55253	STK39
209942_x_at	0.0096	0.00313	1.55152	MAGEA6///MAGEA3
201136_at	2.14e-10	6.4e-12	1.55105	PLP2
210589_s_at	1.07e-12	1.47e-14	1.55087	GBAP1
223642_at	3.79e-08	2.19e-09	1.54825	ZIC2
210983_s_at	5.53e-13	6.99e-15	1.54064	MCM7
205463_s_at	1.16e-08	5.86e-10	1.54013	PDGFA
218542_at	2.94e-10	9.25e-12	1.53059	CEP55
218728_s_at	5.52e-13	6.94e-15	1.52947	CNIH4
213310_at	1.39e-12	2e-14	1.52182	CASC7///AGO2
1553099_at	6.94e-12	1.28e-13	1.52101	TIGD1
227475_at	0.00156	0.000372	1.51881	FOXQ1
235609_at	2.52e-10	7.71e-12	1.51474	BRIP1
205476_at	0.00472	0.00136	1.51411	CCL20
201377_at	6.14e-20	9.65e-23	1.51321	UBAP2L
226282_at	5.21e-09	2.38e-10	1.51251	PTPN14
200910_at	4.34e-19	8.88e-22	1.50968	LOC101927137///CCT3
221685_s_at	1.35e-16	5.25e-19	1.50935	SPDL1
228088_at	8.44e-15	5.73e-17	1.50406	SESTD1
201656_at	1.68e-18	3.85e-21	1.50342	ITGA6
218324_s_at	6.06e-14	5.42e-16	1.50337	SPATS2
201681_s_at	2.6e-13	2.9e-15	1.50134	DLG5
212766_s_at	2.05e-18	4.8e-21	1.50077	ISG20L2
242560_at	1.83e-15	1.04e-17	1.50032	FANCD2
213316_at	1.22e-08	6.18e-10	1.49979	KIAA1462
228323_at	3.13e-11	7.3e-13	1.49837	KNL1
209891_at	3.96e-14	3.35e-16	1.49831	SPC25
228662_at	1.36e-14	9.98e-17	1.49469	SOCS7
205046_at	3.46e-14	2.85e-16	1.49284	CENPE
228597_at	5.22e-14	4.62e-16	1.49004	MIS18A
212092_at	9.05e-05	1.42e-05	1.48947	PEG10
202219_at	7.24e-06	8.06e-07	1.48849	SLC6A8
234464_s_at	4.32e-10	1.43e-11	1.48825	EME1
227614_at	0.000232	4.15e-05	1.48677	HKDC1
219000_s_at	8.64e-12	1.67e-13	1.47658	DSCC1
213248_at	2.9e-06	2.86e-07	1.47575	LOC730101
204105_s_at	7.26e-05	1.1e-05	1.47375	NRCAM
1558693_s_at	1.5e-13	1.53e-15	1.47262	GLMP
225295_at	1.01e-07	6.62e-09	1.47143	SLC39A10
241370_at	7.11e-09	3.37e-10	1.46774	LOC286052
231310_at	1.16e-05	1.37e-06	1.46771	TRIM71
213577_at	3.36e-09	1.45e-10	1.4676	SQLE
218434_s_at	6.08e-14	5.45e-16	1.46657	AACS
225520_at	6.83e-09	3.21e-10	1.46115	LOC101928195///LOC100996643///MTHFD1L
225716_at	1.06e-11	2.13e-13	1.46056	BRI3BP
1554679_a_at	1.68e-05	2.09e-06	1.45876	LAPTM4B
209071_s_at	5.52e-08	3.38e-09	1.45804	RGS5
223484_at	0.00188	0.000463	1.45532	C15orf48
204768_s_at	1.85e-10	5.42e-12	1.45459	FEN1
207039_at	1.46e-06	1.32e-07	1.44444	CDKN2A
201764_at	2.18e-12	3.34e-14	1.4432	TMEM106C
217755_at	2.68e-10	8.28e-12	1.44297	HN1
222606_at	4.21e-20	6.16e-23	1.43748	ZWILCH
1552767_a_at	0.000363	6.93e-05	1.4369	HS6ST2
224937_at	7.98e-08	5.09e-09	1.43664	PTGFRN
205110_s_at	3.29e-05	4.47e-06	1.43612	FGF13
200052_s_at	8.51e-11	2.29e-12	1.43555	ILF2
203218_at	9.8e-12	1.95e-13	1.43433	MAPK9
227862_at	1.09e-05	1.27e-06	1.43259	TRNP1
203228_at	5.12e-12	9.1e-14	1.42867	PAFAH1B3
224233_s_at	1.75e-12	2.57e-14	1.42844	MSTO1
211340_s_at	2.8e-13	3.15e-15	1.42668	MIR6756///MCAM
210115_at	3.46e-10	1.12e-11	1.42663	RPL39L
225325_at	1.51e-08	7.88e-10	1.42441	MFSD6
209044_x_at	4.65e-18	1.23e-20	1.42396	SF3B4
209053_s_at	9.49e-11	2.59e-12	1.42389	WHSC1
201416_at	3.24e-05	4.4e-06	1.42192	SOX4
209836_x_at	1.36e-12	1.95e-14	1.42132	BOLA2B///BOLA2
224482_s_at	2.91e-09	1.23e-10	1.42104	RAB11FIP4
218687_s_at	5.49e-05	8.01e-06	1.41587	MUC13
1553984_s_at	3.16e-16	1.42e-18	1.41416	DTYMK
239002_at	6.3e-11	1.61e-12	1.41346	ASPM
222764_at	4.29e-08	2.52e-09	1.41155	ASRGL1
226129_at	1.84e-12	2.74e-14	1.40926	FAM83H
207325_x_at	7.8e-05	1.19e-05	1.40914	MAGEA1
201477_s_at	1.35e-15	7.3e-18	1.40892	RRM1
231188_at	2.16e-13	2.3e-15	1.40659	ZSCAN2
225799_at	3.14e-06	3.12e-07	1.40407	LOC101930489///MIR4435-2HG///LINC00152
211980_at	1.16e-08	5.83e-10	1.40112	COL4A1
204688_at	7.39e-05	1.12e-05	1.4008	SGCE
230002_at	2.55e-13	2.83e-15	1.40075	GPSM2
204083_s_at	1.11e-07	7.4e-09	1.39686	TPM2
223608_at	8.12e-13	1.07e-14	1.39656	EFCAB2
213720_s_at	4.98e-14	4.37e-16	1.39613	SMARCA4
228455_at	1.05e-10	2.9e-12	1.39531	RBM15
225421_at	7.07e-11	1.83e-12	1.39478	PM20D2
203564_at	9.71e-14	9.35e-16	1.39218	FANCG
212964_at	8.72e-10	3.17e-11	1.39135	HIC2
210609_s_at	2.25e-08	1.23e-09	1.39027	TP53I3
224747_at	6.21e-08	3.86e-09	1.38817	UBE2Q2
225578_at	1.08e-13	1.05e-15	1.38579	MZT1
220643_s_at	5.24e-10	1.8e-11	1.38563	FAIM
241342_at	6.12e-09	2.85e-10	1.38429	TMEM65
215629_s_at	9.44e-13	1.28e-14	1.38324	MIR15A///DLEU2L///DLEU2
203856_at	7.6e-14	7.02e-16	1.38292	VRK1
229614_at	1.47e-06	1.33e-07	1.38247	ZNF320
219258_at	4.46e-13	5.41e-15	1.38196	TIPIN
232065_x_at	4.98e-12	8.79e-14	1.3805	CENPL
208767_s_at	3.72e-07	2.89e-08	1.3801	LAPTM4B
219404_at	1.88e-07	1.34e-08	1.37695	EPS8L3
227822_at	1.59e-12	2.31e-14	1.3758	ZNF605
201943_s_at	1.37e-10	3.88e-12	1.37543	CPD
202421_at	5.03e-12	8.89e-14	1.37374	IGSF3
226826_at	2.87e-12	4.61e-14	1.37332	LSM11
204127_at	8.24e-14	7.7e-16	1.3731	RFC3
204835_at	1.67e-16	6.62e-19	1.37245	POLA1
205048_s_at	0.000261	4.75e-05	1.37239	PSPH
228033_at	2.04e-08	1.11e-09	1.37201	E2F7
221677_s_at	9.2e-11	2.5e-12	1.37016	DONSON
219602_s_at	8.53e-09	4.11e-10	1.37007	PIEZO2
201774_s_at	9.96e-14	9.62e-16	1.36935	NCAPD2
210691_s_at	1.21e-12	1.7e-14	1.36928	CACYBP
208795_s_at	7.69e-14	7.13e-16	1.36832	MCM7
203550_s_at	8.15e-18	2.3e-20	1.36816	FAM189B
214830_at	4.67e-10	1.57e-11	1.36813	SLC38A6
209219_at	1.69e-14	1.29e-16	1.36784	MIR1236///NELFE
213668_s_at	0.000113	1.82e-05	1.36723	SOX4
203209_at	5.16e-15	3.31e-17	1.36599	RFC5
217946_s_at	1.75e-17	5.26e-20	1.36455	SAE1
218361_at	1.04e-12	1.42e-14	1.36443	GOLPH3L
205167_s_at	4.86e-12	8.51e-14	1.36172	CDC25C
235763_at	0.000527	0.000106	1.35928	SLC44A5
1552619_a_at	5.1e-10	1.74e-11	1.35899	ANLN
230238_at	2.3e-06	2.2e-07	1.3587	SOWAHA
202326_at	2.46e-13	2.7e-15	1.35773	EHMT2
203238_s_at	2.42e-11	5.46e-13	1.35748	NOTCH3
218979_at	2.73e-16	1.19e-18	1.35587	RMI1
208837_at	4.94e-06	5.22e-07	1.35184	TMED3
1553986_at	2.82e-05	3.75e-06	1.35144	RASEF
1555225_at	1.74e-12	2.55e-14	1.35056	C1orf43
227796_at	1.85e-15	1.06e-17	1.34755	ZFP62
201584_s_at	3.77e-13	4.47e-15	1.34754	DDX39A
229017_s_at	9.85e-14	9.5e-16	1.34558	DSTYK
219493_at	6.24e-11	1.59e-12	1.34462	SHCBP1
213150_at	2.39e-05	3.11e-06	1.3433	HOXA10
209268_at	1.23e-15	6.56e-18	1.3429	VPS45
219630_at	0.00508	0.00148	1.34128	PDZK1IP1
1554242_a_at	2.87e-05	3.84e-06	1.34077	COCH
226134_s_at	3.66e-10	1.19e-11	1.34047	MSI2
236302_at	8.82e-06	1.01e-06	1.33943	PPM1E
226974_at	2.91e-10	9.12e-12	1.33771	NEDD4L
204352_at	4.94e-08	2.97e-09	1.33704	TRAF5
200999_s_at	5.45e-11	1.36e-12	1.33573	CKAP4
235545_at	1.15e-10	3.19e-12	1.33512	DEPDC1
227558_at	7.72e-11	2.03e-12	1.33343	CBX4
202963_at	1.85e-14	1.42e-16	1.33297	RFX5
219306_at	1.35e-09	5.22e-11	1.33045	KIF15
224818_at	1.75e-09	6.98e-11	1.32992	SORT1
201697_s_at	1.18e-11	2.42e-13	1.32855	DNMT1
1558027_s_at	5.95e-09	2.76e-10	1.32819	PRKAB2
1558700_s_at	6.81e-14	6.15e-16	1.32736	ZNF260
1565951_s_at	3.45e-10	1.11e-11	1.32725	CHML
212336_at	4.68e-05	6.67e-06	1.32645	EPB41L1
225390_s_at	4.52e-09	2.03e-10	1.32612	KLF13
205047_s_at	0.00131	0.000303	1.32583	ASNS
213927_at	6.56e-16	3.22e-18	1.32534	MAP3K9
201275_at	8.67e-13	1.16e-14	1.32326	FDPS
222640_at	1.11e-14	7.95e-17	1.32301	DNMT3A
225401_at	1.2e-12	1.68e-14	1.32241	GLMP
226733_at	5.74e-09	2.65e-10	1.32188	PFKFB2
227041_at	1.33e-12	1.9e-14	1.32122	SESTD1
221088_s_at	1.83e-06	1.71e-07	1.32037	PPP1R9A
223993_s_at	1.32e-10	3.71e-12	1.3201	CNIH4
228221_at	2.95e-07	2.22e-08	1.31927	SLC44A3
208691_at	2.22e-09	9.13e-11	1.31811	TFRC
225540_at	8.37e-05	1.29e-05	1.3179	MAP2
206574_s_at	3.83e-07	2.98e-08	1.31743	PTP4A3
202220_at	1.26e-13	1.26e-15	1.31493	KIAA0907
230030_at	0.000467	9.25e-05	1.31322	HS6ST2
221261_x_at	3.82e-05	5.31e-06	1.31127	SNORA11E///SNORA11D///MAGED4///MAGED4B
201897_s_at	1.07e-12	1.47e-14	1.31075	CKS1B
208962_s_at	0.000661	0.000138	1.31036	MIR1908///FADS1
201378_s_at	8.49e-14	8.01e-16	1.31007	UBAP2L
1559957_a_at	3e-07	2.27e-08	1.30988	LOC642852
200998_s_at	8.34e-08	5.34e-09	1.30969	CKAP4
1553589_a_at	0.00338	0.000919	1.30538	PDZK1IP1
206550_s_at	2.31e-14	1.84e-16	1.3049	NUP155
213911_s_at	9.01e-15	6.23e-17	1.30487	H2AFZ
213869_x_at	3.55e-13	4.15e-15	1.3047	THY1
201485_s_at	5.36e-11	1.33e-12	1.30302	RCN2
209172_s_at	1.27e-14	9.26e-17	1.30176	CENPF
243539_at	3.55e-13	4.16e-15	1.30032	KIAA1841
201327_s_at	1.24e-17	3.61e-20	1.30031	CCT6A
209921_at	0.000176	3.02e-05	1.30001	SLC7A11
203145_at	5.69e-11	1.43e-12	1.29991	SPAG5
37462_i_at	1.07e-07	7.11e-09	1.29964	SF3A2
238022_at	3.75e-07	2.91e-08	1.29802	CRNDE
211761_s_at	1.58e-13	1.63e-15	1.29752	CACYBP
1558956_s_at	9.67e-11	2.65e-12	1.29536	IFT80
227545_at	1.87e-13	1.96e-15	1.29527	BARD1
203418_at	3.91e-06	4e-07	1.29177	CCNA2
204078_at	4.33e-10	1.44e-11	1.29171	P3H4
204240_s_at	5.22e-11	1.29e-12	1.29125	SMC2
34868_at	2.43e-16	1.04e-18	1.29013	SMG5
201486_at	2.83e-14	2.29e-16	1.28931	RCN2
202813_at	1.71e-13	1.77e-15	1.28829	TARBP1
225485_at	2.46e-13	2.69e-15	1.28829	CEP41
201202_at	1.37e-11	2.87e-13	1.28802	PCNA
228051_at	3.2e-06	3.19e-07	1.28747	ARFGEF3
241418_at	3.04e-05	4.08e-06	1.28713	NMRAL1P1
221923_s_at	1.51e-13	1.54e-15	1.28711	NPM1
201111_at	7.57e-13	9.91e-15	1.28651	CSE1L
235708_at	1e-05	1.16e-06	1.28592	KLB
203693_s_at	9.09e-10	3.34e-11	1.28389	E2F3
201853_s_at	2.54e-11	5.78e-13	1.28339	CDC25B
218903_s_at	3.96e-13	4.73e-15	1.28329	NABP2
207426_s_at	1.06e-07	7.04e-09	1.28198	TNFSF4
209586_s_at	1.54e-13	1.57e-15	1.28015	PRUNE1
223156_at	2.85e-12	4.57e-14	1.27976	MRPS23
208926_at	4.31e-13	5.23e-15	1.27862	NEU1
200652_at	9.4e-13	1.27e-14	1.27804	SSR2
226085_at	1.75e-06	1.62e-07	1.27706	CBX5
209160_at	4.39e-07	3.48e-08	1.27628	AKR1C3
206247_at	2.91e-10	9.14e-12	1.27616	MICB
203046_s_at	2.48e-15	1.44e-17	1.2757	TIMELESS
1566557_at	5.99e-06	6.51e-07	1.27553	BAIAP2-AS1
236075_s_at	2.27e-07	1.65e-08	1.27391	LOC101928000
228157_at	1.46e-08	7.59e-10	1.27099	ZNF207
212023_s_at	4.98e-12	8.76e-14	1.27041	MKI67
1554696_s_at	2.08e-07	1.5e-08	1.2684	TYMS
226962_at	8.75e-13	1.17e-14	1.26825	ZBTB41
226943_at	2.29e-14	1.81e-16	1.26758	C12orf73
202690_s_at	4.1e-13	4.94e-15	1.26709	SNRPD1
219588_s_at	2.29e-13	2.46e-15	1.26648	NCAPG2
205394_at	7.31e-10	2.6e-11	1.26623	CHEK1
202261_at	8.65e-16	4.45e-18	1.26572	VPS72
225285_at	4.93e-06	5.19e-07	1.26477	BCAT1
220651_s_at	2.43e-08	1.34e-09	1.26452	MCM10
209627_s_at	3.36e-11	7.89e-13	1.26432	OSBPL3
208021_s_at	4.28e-15	2.64e-17	1.26365	RFC1
202633_at	3.14e-17	9.99e-20	1.26361	TOPBP1
226592_at	5.75e-07	4.69e-08	1.26328	ZNF618
225837_at	1.31e-14	9.57e-17	1.26292	RHNO1
222584_at	7.08e-12	1.32e-13	1.26256	MSTO1
208700_s_at	4.74e-08	2.83e-09	1.2611	TKT
201518_at	9.91e-13	1.34e-14	1.25991	CBX1
228397_at	9.52e-12	1.88e-13	1.25952	TUG1
219192_at	2.3e-12	3.55e-14	1.2593	UBAP2
202733_at	3.4e-09	1.47e-10	1.25891	LOC101927705///P4HA2
219512_at	3.69e-11	8.78e-13	1.2581	DSN1
200882_s_at	4.02e-15	2.46e-17	1.2579	PSMD4
228654_at	1.25e-10	3.51e-12	1.25773	SPIN4
221830_at	1.68e-09	6.63e-11	1.25745	RAP2A
206949_s_at	1.9e-12	2.84e-14	1.25728	RUSC1
226534_at	8.58e-08	5.51e-09	1.25697	KITLG
201841_s_at	3.43e-11	8.09e-13	1.25619	HSPB1
242350_s_at	0.000158	2.67e-05	1.25507	ST8SIA6-AS1
213610_s_at	1.48e-11	3.14e-13	1.25424	PHOSPHO2-KLHL23///KLHL23
227372_s_at	1.16e-10	3.23e-12	1.25301	BAIAP2L1
226435_at	0.000808	0.000174	1.25272	PAPLN
1556554_at	0.001	0.000223	1.25249	TRIM50
222803_at	1.15e-08	5.8e-10	1.25159	PRTFDC1
206188_at	2.54e-12	4e-14	1.25116	ZNF623
210543_s_at	8.41e-06	9.54e-07	1.25107	PRKDC
201755_at	2.01e-12	3.04e-14	1.25098	MCM5
221522_at	9.03e-13	1.21e-14	1.25094	ANKRD27
219060_at	3.39e-11	7.98e-13	1.24937	WDYHV1
218349_s_at	6.72e-10	2.36e-11	1.24913	ZWILCH
217885_at	9.03e-13	1.21e-14	1.24885	IPO9
225060_at	4.92e-12	8.63e-14	1.24822	LRP11
208964_s_at	0.000213	3.76e-05	1.24726	MIR1908///FADS1
206000_at	0.000399	7.73e-05	1.24614	MEP1A
227679_at	8.43e-12	1.62e-13	1.24495	HDAC11
218187_s_at	3.16e-12	5.13e-14	1.24216	C8orf33
203715_at	7.95e-11	2.11e-12	1.24182	TBCE
218296_x_at	2.48e-13	2.72e-15	1.23924	MSTO2P///MSTO1
212563_at	3.33e-08	1.9e-09	1.23819	MIR7112///BOP1
209610_s_at	2.25e-10	6.76e-12	1.23809	SLC1A4
229778_at	5.21e-06	5.54e-07	1.23725	SPX
222593_s_at	3.98e-12	6.83e-14	1.23719	SPATS2
222476_at	1.54e-16	6.09e-19	1.23642	CNOT6
208103_s_at	4.38e-10	1.46e-11	1.23639	ANP32E
222037_at	7.99e-10	2.87e-11	1.23614	MCM4
235158_at	8.68e-16	4.48e-18	1.23611	TMEM209
222369_at	1.98e-12	2.97e-14	1.23584	NAA40
209087_x_at	7.24e-12	1.36e-13	1.23555	MCAM
213523_at	5.1e-10	1.75e-11	1.23505	CCNE1
201942_s_at	4.26e-07	3.36e-08	1.2344	CPD
220206_at	3.8e-16	1.74e-18	1.23399	ZMYM1
202338_at	2.68e-10	8.29e-12	1.23372	TK1
219007_at	2.05e-14	1.59e-16	1.23212	NUP43
1554271_a_at	3.45e-10	1.11e-11	1.23207	CENPL
229380_at	3.37e-05	4.6e-06	1.23144	ILDR2
209260_at	5.31e-07	4.29e-08	1.23008	SFN
219703_at	7.82e-06	8.78e-07	1.23001	MNS1
203946_s_at	9.83e-05	1.56e-05	1.22998	ARG2
205697_at	4.03e-05	5.63e-06	1.22859	SCGN
201896_s_at	1.46e-08	7.58e-10	1.22813	PSRC1
203316_s_at	1.67e-15	9.29e-18	1.2274	SNRPE
203963_at	5.62e-05	8.22e-06	1.22714	CA12
219481_at	7.61e-15	5.11e-17	1.22698	TTC13
201117_s_at	8.04e-06	9.07e-07	1.22616	CPE
218796_at	3.41e-05	4.65e-06	1.22556	FERMT1
213581_at	8.87e-10	3.24e-11	1.2239	PDCD2
226517_at	5e-05	7.2e-06	1.22372	BCAT1
222908_at	2.46e-11	5.53e-13	1.22351	PIEZO2
219880_at	1.69e-14	1.29e-16	1.22296	CTC-338M12.4
200853_at	1.27e-10	3.58e-12	1.22271	H2AFZ
204244_s_at	1.87e-13	1.97e-15	1.22212	DBF4
204540_at	0.00018	3.1e-05	1.22172	EEF1A2
238066_at	1.32e-06	1.17e-07	1.2217	RBP7
211072_x_at	4.6e-13	5.63e-15	1.22097	TUBA1B
212810_s_at	2.05e-10	6.08e-12	1.22096	SLC1A4
220994_s_at	1.46e-09	5.68e-11	1.21716	STXBP6
214663_at	2.36e-10	7.14e-12	1.21573	DSTYK
244276_at	6.89e-07	5.74e-08	1.21456	KLB
208794_s_at	2.22e-12	3.41e-14	1.21424	SMARCA4
201940_at	6.56e-10	2.3e-11	1.21379	CPD
218966_at	1.95e-10	5.76e-12	1.21235	MYO5C
228863_at	4.19e-07	3.31e-08	1.21119	PCDH17
204237_at	0.00488	0.00141	1.21108	GULP1
218909_at	1.16e-10	3.21e-12	1.21027	RPS6KC1
224610_at	3.55e-11	8.42e-13	1.21012	SNHG1///SNORD22///SNORD25///SNORD26///SNORD27///SNORD28///SNORD30///SNORD31///SNORD29
204537_s_at	0.000263	4.8e-05	1.20963	MIR452///MIR224///GABRE
202469_s_at	4.19e-19	8.36e-22	1.20904	CPSF6
222685_at	8.18e-08	5.24e-09	1.20888	HAUS6
225258_at	4.43e-09	1.98e-10	1.2075	FBLIM1
208107_s_at	8.81e-07	7.54e-08	1.20672	LOC81691
214974_x_at	0.00347	0.000947	1.20667	CXCL5
212247_at	3.38e-13	3.93e-15	1.20659	NUP205
231835_at	8.43e-12	1.62e-13	1.20605	FAM213B
228310_at	1.04e-07	6.88e-09	1.20588	ENAH
204649_at	4.47e-13	5.45e-15	1.20462	TROAP
227212_s_at	9.86e-12	1.96e-13	1.20376	PHF19
226337_at	5.76e-10	2e-11	1.20311	GORAB
228106_at	2.17e-10	6.48e-12	1.20241	DCAF16
213528_at	1.93e-13	2.04e-15	1.20219	METTL18
209135_at	6.78e-06	7.5e-07	1.20179	ASPH
227123_at	1.13e-06	9.88e-08	1.20129	RAB3B
225278_at	4.86e-08	2.91e-09	1.20078	PRKAB2
232278_s_at	2.55e-07	1.88e-08	1.20064	DEPDC1
212445_s_at	4.15e-10	1.37e-11	1.19846	NEDD4L
218857_s_at	1.01e-06	8.77e-08	1.19585	ASRGL1
231784_s_at	4.32e-08	2.55e-09	1.19559	DCAF13
224896_s_at	2.14e-12	3.26e-14	1.1947	TTL
233014_at	7.01e-08	4.41e-09	1.19414	IDI1
226265_at	4.9e-15	3.07e-17	1.19351	QSER1
236429_at	7.36e-05	1.12e-05	1.19277	ZNF83
203714_s_at	1.76e-16	7.04e-19	1.19269	TBCE
211609_x_at	6.11e-15	3.99e-17	1.19178	PSMD4
226487_at	3.55e-10	1.15e-11	1.19063	FAM222A
218622_at	3.33e-11	7.8e-13	1.18987	NUP37
218783_at	1.61e-09	6.34e-11	1.18955	INTS7
218538_s_at	6.42e-13	8.24e-15	1.18922	MRS2
235126_at	3.04e-08	1.72e-09	1.18909	FLVCR1-AS1
204788_s_at	3.08e-12	4.98e-14	1.18896	PPOX
228262_at	0.000292	5.4e-05	1.18893	MAP7D2
202806_at	4.66e-07	3.71e-08	1.1884	DBN1
223423_at	7.55e-06	8.44e-07	1.18719	GPR160
214751_at	4.34e-06	4.51e-07	1.18577	ZNF468
225583_at	6.38e-13	8.18e-15	1.1842	UXS1
210854_x_at	5.6e-05	8.18e-06	1.18352	SLC6A8
209695_at	2.41e-07	1.77e-08	1.18304	PTP4A3
201090_x_at	1.06e-11	2.13e-13	1.18253	TUBA1B
232338_at	0.00016	2.71e-05	1.17985	ZNF431
215017_s_at	8.47e-14	7.96e-16	1.17889	FNBP1L
219372_at	3.1e-10	9.86e-12	1.17751	IFT81
204776_at	8.71e-08	5.6e-09	1.1769	THBS4
202647_s_at	8.07e-07	6.85e-08	1.17594	NRAS
227198_at	0.000208	3.66e-05	1.17593	AFF3
219004_s_at	1.23e-13	1.22e-15	1.17587	MIS18A
214687_x_at	2.7e-07	2.01e-08	1.1756	ALDOA
227646_at	1.93e-06	1.81e-07	1.17519	EBF1
209609_s_at	8.1e-18	2.27e-20	1.17493	MRPL9
213843_x_at	0.000134	2.21e-05	1.17483	SLC6A8
238077_at	1.36e-13	1.38e-15	1.1743	KCTD6
229116_at	5.55e-06	5.96e-07	1.17375	CNKSR2
205361_s_at	7.05e-12	1.31e-13	1.17344	PFDN4
202413_s_at	4.01e-12	6.89e-14	1.17313	USP1
227647_at	4.51e-09	2.02e-10	1.17236	KCNE3
200787_s_at	4.52e-09	2.03e-10	1.17232	PEA15
228920_at	9.26e-14	8.86e-16	1.17218	ZNF260
226039_at	9.15e-12	1.78e-13	1.17218	MGAT4A
204589_at	7.76e-09	3.71e-10	1.17133	NUAK1
240304_s_at	0.00786	0.00248	1.17125	TMC5
202666_s_at	2.68e-13	3.01e-15	1.16987	ACTL6A
213175_s_at	5.38e-13	6.75e-15	1.16981	SNRPB
238768_at	1.92e-07	1.38e-08	1.16956	C2orf68
242539_at	2.13e-05	2.72e-06	1.1682	DIS3L2
204272_at	0.00681	0.00209	1.16752	LGALS4
209392_at	0.000807	0.000173	1.16664	ENPP2
201818_at	4.16e-07	3.27e-08	1.16655	LPCAT1
1559190_s_at	1.09e-07	7.25e-09	1.16614	RDH13
210720_s_at	3.24e-12	5.31e-14	1.16578	NECAB3
222428_s_at	7.71e-17	2.76e-19	1.16471	LARS
218594_at	4.93e-13	6.12e-15	1.16457	HEATR1
200788_s_at	2.41e-13	2.61e-15	1.16439	PEA15
223513_at	5.47e-17	1.89e-19	1.16394	CENPJ
214804_at	1.95e-12	2.91e-14	1.16376	CENPI
238778_at	3.48e-06	3.5e-07	1.16335	MPP7
235911_at	2.79e-07	2.08e-08	1.16249	MELTF
203155_at	8.1e-12	1.54e-13	1.16231	SETDB1
212155_at	6.01e-10	2.09e-11	1.16203	RNF187
209382_at	5.31e-12	9.45e-14	1.16181	POLR3C
204580_at	0.00602	0.00181	1.1617	MMP12
219295_s_at	0.00145	0.000343	1.16141	PCOLCE2
225904_at	1.24e-09	4.71e-11	1.16105	CCSAP
212605_s_at	7.17e-09	3.39e-10	1.16091	NUDT3
223194_s_at	5.44e-10	1.87e-11	1.16089	SLC22A23
200966_x_at	3.66e-07	2.84e-08	1.16074	ALDOA
211071_s_at	5.72e-05	8.38e-06	1.16056	MLLT11
202983_at	1.42e-12	2.05e-14	1.1584	HLTF
213485_s_at	3.33e-12	5.51e-14	1.15818	ABCC10
202202_s_at	4.81e-10	1.63e-11	1.15792	LAMA4
221521_s_at	3.46e-10	1.12e-11	1.15789	GINS2
209093_s_at	1.85e-10	5.43e-12	1.15691	GBAP1///GBA
202967_at	2.11e-07	1.53e-08	1.15661	GSTA4
200632_s_at	1.42e-05	1.72e-06	1.15626	NDRG1
219037_at	5.36e-12	9.56e-14	1.15622	RRP15
209825_s_at	1.32e-09	5.05e-11	1.15584	MIR3658///UCK2
232707_at	0.000472	9.36e-05	1.15573	ISX
203262_s_at	6.85e-11	1.77e-12	1.1549	FAM50A
1554408_a_at	1.24e-08	6.28e-10	1.15442	TK1
212062_at	2.86e-09	1.21e-10	1.15412	ATP9A
231265_at	0.00588	0.00176	1.15405	COX7B2
220770_s_at	2.83e-10	8.84e-12	1.15354	ZBED8
223366_at	7.74e-09	3.69e-10	1.15334	ZNF704
213562_s_at	1.46e-06	1.32e-07	1.15264	SQLE
38918_at	2.81e-13	3.16e-15	1.15262	SOX13
235296_at	8.19e-06	9.26e-07	1.15225	EIF5A2
204823_at	0.00288	0.000761	1.15089	NAV3
208753_s_at	2.58e-12	4.09e-14	1.15066	NAP1L1
215779_s_at	1.45e-06	1.31e-07	1.15051	HIST1H2BJ///HIST1H2BG
46323_at	1.05e-12	1.44e-14	1.14938	CANT1
208754_s_at	1.5e-12	2.17e-14	1.14934	NAP1L1
230466_s_at	3.11e-06	3.09e-07	1.14914	RASSF3
220840_s_at	1.25e-09	4.75e-11	1.14899	C1orf112
225056_at	8.1e-05	1.25e-05	1.14847	SIPA1L2
204521_at	9.97e-10	3.71e-11	1.14845	FAM216A
235253_at	7.65e-17	2.73e-19	1.14796	RAD1
213320_at	1.02e-12	1.39e-14	1.14789	PRMT3
202365_at	1.28e-11	2.65e-13	1.14751	UNC119B
211721_s_at	6.76e-06	7.47e-07	1.14724	ZNF551
226661_at	3.85e-10	1.26e-11	1.14709	CDCA2
208394_x_at	2.5e-13	2.75e-15	1.14635	ESM1
226408_at	1.1e-07	7.35e-09	1.14628	TEAD2
1565786_x_at	5.22e-07	4.22e-08	1.14605	FLJ45482
201771_at	7.67e-14	7.1e-16	1.14527	SCAMP3
238996_x_at	2.11e-07	1.52e-08	1.14525	ALDOA
204597_x_at	1.42e-05	1.72e-06	1.14482	STC1
225702_at	1.29e-11	2.68e-13	1.14333	C8orf76
203336_s_at	8.79e-12	1.7e-13	1.14275	ITGB1BP1
230991_at	1.65e-06	1.52e-07	1.14258	LOC102724156
227256_at	6.47e-08	4.03e-09	1.14177	USP31
214221_at	5.16e-15	3.3e-17	1.1416	ALMS1
219288_at	0.000197	3.45e-05	1.14157	C3orf14
226995_at	1.86e-08	9.94e-10	1.14123	LOC642852
230407_at	1e-11	1.99e-13	1.14075	SBNO1
211058_x_at	5.11e-12	9.05e-14	1.14037	TUBA1B
205661_s_at	1.24e-11	2.56e-13	1.14007	FLAD1
222819_at	5.28e-08	3.21e-09	1.13897	CTPS2
219732_at	7.68e-05	1.17e-05	1.13851	PLPPR1
204165_at	4.75e-09	2.14e-10	1.13776	WASF1
218853_s_at	2.65e-07	1.97e-08	1.13678	MOSPD1
211964_at	1.36e-06	1.22e-07	1.13631	COL4A2
208938_at	5.32e-07	4.31e-08	1.13611	PRCC
212807_s_at	7.18e-09	3.4e-10	1.13608	SORT1
1556033_at	3.44e-11	8.14e-13	1.13605	LINC01138
55065_at	5.07e-12	8.97e-14	1.13553	MARK4
212621_at	1.03e-11	2.06e-13	1.13483	NEMP1
218353_at	2.56e-05	3.36e-06	1.13431	RGS5
209849_s_at	4.11e-11	9.91e-13	1.13421	RAD51C
210460_s_at	4.21e-14	3.63e-16	1.13377	PSMD4
202758_s_at	8.64e-14	8.19e-16	1.13312	RFXANK
201577_at	5.82e-11	1.47e-12	1.13255	NME1
209054_s_at	1.56e-14	1.17e-16	1.13244	WHSC1
219029_at	6.33e-12	1.15e-13	1.13188	TMEM267
226043_at	7.66e-08	4.86e-09	1.13042	GPSM1
224634_at	3.5e-10	1.13e-11	1.12973	GPATCH4
209449_at	6.35e-11	1.62e-12	1.12908	LSM2
213646_x_at	7.34e-11	1.92e-12	1.12894	TUBA1B
214695_at	7.47e-12	1.4e-13	1.1287	UBAP2L
201467_s_at	0.00233	0.000594	1.12864	NQO1
209644_x_at	9.11e-06	1.04e-06	1.12851	CDKN2A
202161_at	8.37e-12	1.6e-13	1.12808	PKN1
235840_at	3.48e-09	1.51e-10	1.12771	ZKSCAN3
226098_at	6.87e-10	2.42e-11	1.12771	IFT80
227804_at	1.82e-13	1.9e-15	1.12726	TLCD1
225399_at	2.48e-10	7.56e-12	1.1264	TSEN15
235740_at	0.000878	0.000191	1.12638	MCTP1
202969_at	4.62e-10	1.55e-11	1.12578	DYRK2
202872_at	8.79e-08	5.66e-09	1.12547	ATP6V1C1
207746_at	6.46e-09	3.03e-10	1.12537	POLQ
219862_s_at	5.79e-09	2.68e-10	1.12385	NARF
229050_s_at	9.25e-12	1.81e-13	1.12248	SNORA17B///SNORA17A///SNHG7
200770_s_at	9.26e-11	2.52e-12	1.12207	LAMC1
217678_at	0.000363	6.94e-05	1.12144	SLC7A11
225638_at	7.5e-14	6.91e-16	1.12066	COA6
205733_at	6.45e-12	1.18e-13	1.1197	BLM
226447_at	3.75e-12	6.37e-14	1.11776	ASH1L
201326_at	4.3e-12	7.43e-14	1.11745	CCT6A
202715_at	2.94e-10	9.23e-12	1.11714	CAD
205107_s_at	1.07e-12	1.47e-14	1.11689	EFNA4
203073_at	7.48e-13	9.77e-15	1.11615	COG2
227451_s_at	4.95e-08	2.98e-09	1.11612	MCUR1
215450_at	7.81e-11	2.06e-12	1.1161	SNRPE
203276_at	1.25e-07	8.5e-09	1.11594	LMNB1
205854_at	6.81e-14	6.15e-16	1.11579	TULP3
215731_s_at	1.95e-10	5.73e-12	1.11548	MPHOSPH9
225447_at	4.94e-08	2.97e-09	1.11531	GPD2
204579_at	3.25e-07	2.48e-08	1.11493	FGFR4
203270_at	4.68e-13	5.79e-15	1.11381	DTYMK
212556_at	6.63e-11	1.71e-12	1.11376	SCRIB
212828_at	2.82e-08	1.58e-09	1.11225	SYNJ2
202184_s_at	7.21e-11	1.88e-12	1.1118	NUP133
202246_s_at	1.23e-13	1.22e-15	1.11155	CDK4
208699_x_at	2.89e-05	3.87e-06	1.11095	TKT
209787_s_at	5.87e-17	2.05e-19	1.11087	HMGN4
226572_at	2.31e-13	2.48e-15	1.11021	SOCS7
242260_at	1.95e-05	2.46e-06	1.11006	MATR3
224885_s_at	5.4e-15	3.47e-17	1.10963	KRTCAP2
221509_at	1.04e-12	1.42e-14	1.10943	DENR
238593_at	3.55e-07	2.74e-08	1.10909	C11orf80
218839_at	1.52e-08	7.94e-10	1.10888	HEY1
219555_s_at	9.13e-11	2.48e-12	1.1086	CENPN
227517_s_at	3.52e-05	4.84e-06	1.10813	SNORD77///SNORD76///SNORD74///GAS5///SNORD44///SNORD47///SNORD80///SNORD79///SNORD81
213088_s_at	7.13e-14	6.5e-16	1.10782	DNAJC9
212281_s_at	2.67e-10	8.24e-12	1.10759	TMEM97
227084_at	0.000863	0.000187	1.1061	DTNA
214097_at	1.47e-08	7.61e-10	1.10604	RPS21
227629_at	4.57e-07	3.64e-08	1.1056	PRLR
221884_at	1.28e-08	6.52e-10	1.1054	MECOM
208821_at	2.98e-12	4.8e-14	1.105	SNRPB
226485_at	1.1e-08	5.48e-10	1.10457	LOC101928274///VSIG10
227109_at	4.64e-13	5.7e-15	1.10365	CYP2R1
201128_s_at	2.9e-12	4.66e-14	1.10361	ACLY
218229_s_at	1.39e-06	1.25e-07	1.10301	POGK
222547_at	2.35e-07	1.72e-08	1.10239	MAP4K4
228357_at	1.85e-07	1.32e-08	1.10225	UNK
208114_s_at	1.32e-07	8.97e-09	1.10181	ISG20L2
206683_at	1.13e-06	9.96e-08	1.10127	ZNF165
222603_at	3.21e-10	1.03e-11	1.10019	ERMP1
228488_at	1.18e-10	3.28e-12	1.09982	TBC1D16
208882_s_at	9.44e-13	1.28e-14	1.09958	UBR5
225931_s_at	4.79e-08	2.87e-09	1.09915	RNF213
217196_s_at	1.79e-09	7.15e-11	1.09869	CAMSAP2
228238_at	5.41e-07	4.38e-08	1.09838	SNORD77///SNORD76///SNORD74///GAS5///SNORD44///SNORD47///SNORD80///SNORD79///SNORD81
222427_s_at	4.56e-17	1.54e-19	1.0981	LARS
222825_at	3.04e-12	4.92e-14	1.09802	OTUD6B
218576_s_at	2.98e-13	3.4e-15	1.09765	DUSP12
225217_s_at	3.88e-12	6.6e-14	1.09734	BRPF3
201760_s_at	8.72e-10	3.17e-11	1.09656	WSB2
228306_at	2.39e-09	9.95e-11	1.09647	CNIH4
242923_at	1.69e-09	6.71e-11	1.09634	ZNF678
224513_s_at	1.02e-10	2.82e-12	1.09615	UBQLN4
201956_s_at	1.42e-11	2.99e-13	1.09609	GNPAT
210766_s_at	3.16e-12	5.14e-14	1.09567	CSE1L
226233_at	3.44e-13	4.01e-15	1.09559	B3GALNT2
214920_at	1.53e-06	1.4e-07	1.09456	THSD7A
217970_s_at	4.79e-13	5.93e-15	1.09434	CNOT6
210409_at	4.42e-06	4.61e-07	1.09415	AFDN-AS1
225435_at	9.24e-08	6.01e-09	1.09356	SSR1
201850_at	2.79e-06	2.73e-07	1.09344	CAPG
221436_s_at	4.6e-13	5.64e-15	1.09333	CDCA3
212295_s_at	0.000181	3.12e-05	1.09295	SLC7A1
228008_at	0.000146	2.44e-05	1.09268	ARID3A
218224_at	8.27e-06	9.36e-07	1.09222	PNMA1
212541_at	5.81e-13	7.38e-15	1.09196	FLAD1
209786_at	1.48e-10	4.23e-12	1.09193	HMGN4
208939_at	1.25e-12	1.77e-14	1.0914	SEPHS1
212591_at	2.03e-12	3.07e-14	1.09042	ARID4B///RBM34
218638_s_at	1.48e-05	1.82e-06	1.0898	LOC100130872///SPON2
220122_at	0.00166	0.000402	1.08913	MCTP1
208963_x_at	0.000221	3.93e-05	1.08909	MIR1908///FADS1
242871_at	0.00143	0.000337	1.08836	PAQR5
211966_at	0.000461	9.12e-05	1.08834	COL4A2
209647_s_at	7.26e-10	2.57e-11	1.08792	SOCS5
224611_s_at	1.6e-10	4.6e-12	1.08786	DNAJC5
223700_at	2.02e-08	1.09e-09	1.08667	MND1
212639_x_at	8.85e-10	3.22e-11	1.08639	TUBA1B
217978_s_at	1.53e-11	3.25e-13	1.08634	UBE2Q1
235113_at	4.42e-10	1.48e-11	1.08628	LRR1
204066_s_at	6.71e-07	5.57e-08	1.08624	AGAP1
235603_at	4.57e-10	1.53e-11	1.08607	HNRNPU
224452_s_at	2.56e-15	1.51e-17	1.08517	FAM220A
227349_at	1.72e-08	9.05e-10	1.08513	HELLS
209464_at	7e-10	2.47e-11	1.08495	AURKB
221498_at	3.74e-14	3.13e-16	1.08492	SNX27
218019_s_at	2.12e-11	4.69e-13	1.08421	PDXK
218269_at	2.62e-17	8.06e-20	1.08319	DROSHA
224587_at	4.18e-10	1.38e-11	1.08258	SUB1
204017_at	3e-05	4.03e-06	1.08236	KDELR3
214764_at	8.1e-11	2.16e-12	1.0823	RRP15
229253_at	5.09e-09	2.32e-10	1.08134	THEM4
238444_at	2.01e-06	1.89e-07	1.08111	ZNF618
214431_at	1.32e-13	1.34e-15	1.08034	GMPS
222889_at	3.9e-12	6.65e-14	1.08021	DCLRE1B
210612_s_at	6.81e-07	5.66e-08	1.07827	SYNJ2
223949_at	0.003	0.0008	1.07753	TMPRSS3
221538_s_at	2.36e-07	1.73e-08	1.07677	PLXNA1
212966_at	0.000196	3.43e-05	1.07641	HIC2
225457_s_at	1.8e-08	9.56e-10	1.07637	OLMALINC///PP7080
223491_at	5.05e-16	2.35e-18	1.07591	COMMD2
204040_at	1.22e-08	6.16e-10	1.07571	RNF144A
207332_s_at	3.38e-06	3.38e-07	1.07547	TFRC
225317_at	3.3e-13	3.81e-15	1.07465	ACBD6
221974_at	8.78e-05	1.37e-05	1.07323	LOC101930404///SNORD116-28///SNORD115-26///SNORD115-13///SNORD115-7///SNORD116-22///SNORD116-4///PWARSN///SNORD107///SNRPN///IPW
225297_at	1.26e-10	3.53e-12	1.07303	HAUS1
212055_at	1.78e-09	7.08e-11	1.07281	TPGS2
222735_at	2.69e-10	8.32e-12	1.07272	TMEM38B
235466_s_at	7.6e-10	2.71e-11	1.07267	LOC102724017
218905_at	2.3e-11	5.14e-13	1.07267	INTS8
208096_s_at	4.13e-06	4.27e-07	1.07214	COL21A1
228342_s_at	2.17e-05	2.78e-06	1.07173	ALPK3
238681_at	1.52e-09	5.93e-11	1.07134	GDPD1
218735_s_at	1.03e-12	1.4e-14	1.07063	ZNF544
210410_s_at	2.2e-10	6.61e-12	1.07048	MSH5-SAPCD1///SAPCD1///MSH5
206414_s_at	6.71e-07	5.57e-08	1.07003	ASAP2
223539_s_at	1.78e-13	1.85e-15	1.06822	SERF1B///SERF1A
227249_at	2.29e-09	9.47e-11	1.06814	NDE1
217836_s_at	1.67e-12	2.45e-14	1.06765	YY1AP1
200617_at	7.17e-11	1.86e-12	1.06728	MLEC
212020_s_at	6.51e-10	2.28e-11	1.06674	MKI67
226455_at	2.6e-10	7.99e-12	1.0667	CREB3L4
244631_at	1.33e-06	1.19e-07	1.06648	LOC389834
211981_at	4.94e-05	7.1e-06	1.06621	COL4A1
223360_at	3.62e-09	1.58e-10	1.0661	SPATC1L
225521_at	1.68e-11	3.6e-13	1.06595	ANAPC7
209630_s_at	5.78e-06	6.25e-07	1.06566	FBXW2
201892_s_at	1.17e-09	4.42e-11	1.06525	IMPDH2
222712_s_at	0.00192	0.000475	1.06524	MUC13
218734_at	1.07e-07	7.07e-09	1.06516	NAA40
212474_at	5.83e-11	1.47e-12	1.06447	AVL9
204225_at	1.53e-07	1.06e-08	1.06403	HDAC4
225933_at	8.4e-12	1.61e-13	1.06399	CCDC137
226715_at	1.37e-09	5.27e-11	1.0632	FOXK1
204173_at	2.1e-08	1.14e-09	1.06304	MYL6B
210054_at	6.68e-14	6e-16	1.06302	HAUS3
1554600_s_at	1.64e-06	1.51e-07	1.06268	LMNA
212765_at	8.27e-12	1.58e-13	1.06245	CAMSAP2
200843_s_at	6.97e-13	9.07e-15	1.06216	EPRS
222396_at	1.15e-09	4.34e-11	1.06185	HN1
238058_at	9.8e-07	8.49e-08	1.06137	PRR34-AS1
220239_at	8.85e-09	4.28e-10	1.06054	KLHL7
209381_x_at	2.02e-08	1.09e-09	1.06046	SF3A2
207877_s_at	2.71e-12	4.32e-14	1.0602	NVL
229025_s_at	9.68e-10	3.58e-11	1.05984	IMMP1L
210427_x_at	1.5e-05	1.84e-06	1.05974	ANXA2
212371_at	1.13e-08	5.68e-10	1.05932	DESI2
60474_at	3.46e-05	4.75e-06	1.05929	FERMT1
224746_at	4.24e-13	5.14e-15	1.05894	KIAA1522
232195_at	0.000108	1.73e-05	1.0588	GPR158
221572_s_at	1.33e-09	5.1e-11	1.05878	MIR6824///SLC26A6
230006_s_at	1.11e-08	5.55e-10	1.05876	SVIP
224722_at	2.69e-11	6.15e-13	1.05853	MIB1
242056_at	2.13e-11	4.71e-13	1.05771	TRIM45
219345_at	8.69e-10	3.16e-11	1.05764	BOLA1
235168_at	4.13e-09	1.84e-10	1.05749	PIGM
202153_s_at	2.46e-13	2.67e-15	1.05742	NUP62
219355_at	9.72e-07	8.4e-08	1.0574	CXorf57
213093_at	4.26e-07	3.36e-08	1.05667	PRKCA
210087_s_at	1.32e-10	3.72e-12	1.05649	MPZL1
207156_at	6.05e-05	8.94e-06	1.05631	HIST1H2AH///HIST1H2AG///HIST1H2AM///HIST1H2AL///HIST1H2AK///HIST1H2AI
228930_at	1.04e-11	2.08e-13	1.05558	SCARNA15
226566_at	5.53e-13	6.98e-15	1.05514	TRIM11
211989_at	4.36e-17	1.47e-19	1.05491	SMARCE1
209617_s_at	0.00169	0.000409	1.05456	CTNND2
203211_s_at	2.38e-09	9.85e-11	1.05429	MTMR2
203302_at	1.41e-10	4.01e-12	1.05425	DCK
209688_s_at	1.26e-13	1.26e-15	1.05358	CCDC93
235927_at	6.44e-07	5.32e-08	1.0533	XPO1
203120_at	1.52e-08	7.9e-10	1.053	TP53BP2
229002_at	6.98e-09	3.29e-10	1.05195	FAM69B
213301_x_at	8.13e-10	2.93e-11	1.05116	TRIM24
201590_x_at	1.67e-05	2.08e-06	1.05053	ANXA2
205670_at	8.78e-05	1.37e-05	1.04953	GAL3ST1
1557828_a_at	1.16e-06	1.02e-07	1.04936	TMEM267
204000_at	3.63e-12	6.12e-14	1.04904	GNB5
222962_s_at	1e-08	4.95e-10	1.04678	MCM10
224232_s_at	2.68e-11	6.12e-13	1.0464	PRELID1
201729_s_at	7.66e-08	4.86e-09	1.04597	KIAA0100
236027_at	5.88e-12	1.06e-13	1.04554	SFR1
213734_at	7.68e-11	2.02e-12	1.04503	RFC5
214071_at	0.00297	0.000792	1.04478	GNAL
213503_x_at	1.33e-05	1.6e-06	1.04471	ANXA2
214948_s_at	2.24e-09	9.22e-11	1.0443	TMF1
244519_at	1.57e-07	1.1e-08	1.04263	ASXL1
206858_s_at	0.00402	0.00112	1.04229	HOXC6
215177_s_at	1.1e-07	7.34e-09	1.04217	ITGA6
218484_at	1.19e-05	1.41e-06	1.04174	NDUFA4L2
201381_x_at	6.76e-12	1.24e-13	1.04161	CACYBP
200841_s_at	8.97e-07	7.7e-08	1.04109	EPRS
235709_at	2.05e-06	1.94e-07	1.04033	GAS2L3
204235_s_at	0.00733	0.00228	1.04032	GULP1
212677_s_at	4.97e-11	1.22e-12	1.03969	CEP68
203625_x_at	5.24e-08	3.18e-09	1.03968	SKP2
202275_at	5.77e-06	6.24e-07	1.03907	G6PD
227717_at	3.56e-06	3.6e-07	1.0387	ARHGEF37
226272_at	3.04e-06	3e-07	1.03867	RCAN3
221732_at	1.21e-13	1.2e-15	1.03818	CANT1
203521_s_at	2.46e-13	2.69e-15	1.03796	ZNF318
225313_at	6.9e-07	5.75e-08	1.03761	FAM217B
235729_at	6.6e-06	7.26e-07	1.0376	ZNF514
219544_at	2.54e-12	4e-14	1.03734	BORA
209070_s_at	0.00103	0.000229	1.03729	RGS5
218595_s_at	1.01e-12	1.37e-14	1.03681	HEATR1
223313_s_at	1.81e-05	2.27e-06	1.03674	SNORA11E///SNORA11D///MAGED4///MAGED4B
223231_at	1.33e-11	2.78e-13	1.03644	TATDN1
223500_at	0.000129	2.12e-05	1.03622	CPLX1
214220_s_at	8.48e-13	1.13e-14	1.03609	ALMS1
211200_s_at	1.66e-10	4.78e-12	1.03593	EFCAB2
213134_x_at	6.47e-08	4.03e-09	1.0356	BTG3
225300_at	2.24e-11	4.98e-13	1.03541	KNSTRN
36545_s_at	1.62e-06	1.48e-07	1.03478	SFI1
213785_at	3.08e-10	9.78e-12	1.03426	IPO9
227177_at	6.27e-08	3.89e-09	1.03397	CORO2A
223054_at	9.1e-15	6.31e-17	1.03373	DNAJB11
223171_at	8.66e-12	1.67e-13	1.03364	DYM
218757_s_at	6.98e-12	1.29e-13	1.03333	UPF3B
206734_at	1.18e-10	3.3e-12	1.03313	JRKL
228906_at	6.88e-08	4.32e-09	1.03294	TET1
204531_s_at	3.15e-10	1e-11	1.03271	BRCA1
205063_at	1.87e-11	4.05e-13	1.0324	GEMIN2
235931_at	8.98e-09	4.36e-10	1.03114	METTL21A
239392_s_at	0.000152	2.55e-05	1.0309	POGK
203087_s_at	3.83e-08	2.22e-09	1.03036	KIF2A
222988_s_at	2.63e-12	4.17e-14	1.0302	TMEM9
36612_at	2.9e-11	6.7e-13	1.0299	FAM168A
200608_s_at	1.22e-11	2.5e-13	1.02968	RAD21
205393_s_at	1.64e-08	8.64e-10	1.02908	CHEK1
221258_s_at	2.36e-10	7.13e-12	1.02863	KIF18A
225431_x_at	2.82e-09	1.19e-10	1.02802	PM20D2
213092_x_at	6.51e-12	1.19e-13	1.02749	DNAJC9
226213_at	1.03e-14	7.25e-17	1.02739	ERBB3
204528_s_at	7.24e-12	1.36e-13	1.02728	NAP1L1
225099_at	3.69e-12	6.24e-14	1.02725	FBXO45
203062_s_at	1.26e-11	2.61e-13	1.02713	MDC1
226463_at	4.34e-09	1.94e-10	1.02624	ATP6V1C1
209015_s_at	3.51e-10	1.14e-11	1.02593	DNAJB6
223363_at	1.23e-12	1.73e-14	1.02565	PSMG3
212918_at	8.35e-11	2.24e-12	1.02561	RECQL
222622_at	1.61e-10	4.63e-12	1.02549	PGP
208949_s_at	0.00229	0.000582	1.02545	LGALS3
232530_at	0.000133	2.2e-05	1.02543	PLD1
228433_at	1.47e-09	5.74e-11	1.02463	NFYA
38158_at	2.2e-08	1.2e-09	1.02353	ESPL1
225836_s_at	8.65e-13	1.15e-14	1.02341	RHNO1
222443_s_at	2.93e-11	6.8e-13	1.02242	RBM8A
203502_at	2.57e-08	1.43e-09	1.0223	BPGM
225017_at	1.53e-12	2.22e-14	1.02228	CCDC14
232395_x_at	2.29e-07	1.67e-08	1.02219	AGBL3
239376_at	3.95e-12	6.76e-14	1.02173	DCLRE1C
213170_at	2.74e-05	3.63e-06	1.02154	GPX7
202748_at	1.75e-05	2.19e-06	1.02152	GBP2
225684_at	6.53e-11	1.67e-12	1.0215	SKA2
227964_at	4.89e-17	1.67e-19	1.02135	FRMD8
209626_s_at	1.14e-08	5.72e-10	1.02056	OSBPL3
225676_s_at	7.75e-07	6.54e-08	1.02027	DCAF13
213330_s_at	3.89e-12	6.63e-14	1.01996	STIP1
201941_at	5.26e-08	3.2e-09	1.01972	CPD
238122_at	2.31e-14	1.84e-16	1.01955	RBM12B
205862_at	0.000163	2.77e-05	1.01946	GREB1
212983_at	1.06e-12	1.45e-14	1.01944	HRAS
242321_at	4.81e-07	3.85e-08	1.01872	PTPN14
203077_s_at	1.39e-11	2.91e-13	1.01861	SMAD2
233970_s_at	4.59e-12	7.98e-14	1.01838	TRMT6
208931_s_at	1.85e-07	1.32e-08	1.01807	ILF3
227980_at	6.12e-16	2.97e-18	1.01752	ZNF322
242283_at	9.56e-10	3.53e-11	1.01741	DNAH14
228120_at	1.29e-08	6.6e-10	1.01738	AGO1
208955_at	3.28e-09	1.41e-10	1.01669	DUT
225509_at	4.03e-07	3.17e-08	1.01616	SAP30L
235174_s_at	2.48e-06	2.39e-07	1.0158	LINC01003
220949_s_at	9.91e-11	2.72e-12	1.01576	C7orf49
202454_s_at	1.67e-10	4.81e-12	1.01529	ERBB3
204039_at	5.07e-06	5.37e-07	1.01407	CEBPA
225240_s_at	1.11e-07	7.41e-09	1.01407	MSI2
211767_at	3.37e-09	1.46e-10	1.01395	GINS4
222309_at	6.41e-11	1.64e-12	1.01385	C6orf62
216593_s_at	2.63e-07	1.96e-08	1.01383	PIGC
225068_at	4.17e-13	5.03e-15	1.01312	KLHL12
200662_s_at	7.74e-11	2.04e-12	1.01306	TOMM20
202315_s_at	4.68e-09	2.11e-10	1.01291	BCR
235177_at	1.03e-08	5.08e-10	1.01289	METTL21A
1555772_a_at	2.6e-08	1.45e-09	1.0124	CDC25A
230360_at	0.000241	4.33e-05	1.01148	GLDN
227896_at	1.53e-09	5.97e-11	1.01135	BCCIP
210059_s_at	5.45e-05	7.94e-06	1.01128	MAPK13
229700_at	9.81e-05	1.55e-05	1.01107	ZNF738
200872_at	2.24e-05	2.89e-06	1.01063	S100A10
208824_x_at	1.51e-14	1.12e-16	1.01061	CDK16
221558_s_at	0.000572	0.000117	1.00995	LEF1
229797_at	0.000958	0.000211	1.00977	MCOLN3
225082_at	2.23e-14	1.76e-16	1.00966	CPSF3
200944_s_at	2.63e-13	2.94e-15	1.00965	LOC101927733///HMGN1
210428_s_at	4.51e-12	7.82e-14	1.008	HGS
214469_at	1.36e-05	1.64e-06	1.00746	HIST1H2AE
230434_at	1.99e-06	1.87e-07	1.00743	PHOSPHO2
203432_at	1.16e-08	5.86e-10	1.00725	TMPO
202998_s_at	3.14e-06	3.12e-07	1.00692	LOXL2
225746_at	6.78e-07	5.64e-08	1.00663	RAB11FIP4
227936_at	5.52e-10	1.9e-11	1.0065	TMEM68
223461_at	1.31e-11	2.72e-13	1.00604	TBC1D7
243681_at	4.38e-06	4.56e-07	1.00586	SHANK2
209187_at	2.7e-10	8.37e-12	1.00571	DR1
209882_at	3.24e-06	3.23e-07	1.00542	RIT1
223441_at	3.28e-08	1.87e-09	1.00497	SLC17A5
219494_at	3.32e-08	1.9e-09	1.00486	RAD54B
201770_at	2.29e-16	9.65e-19	1.00483	SNRPA
204766_s_at	3.25e-12	5.34e-14	1.00471	NUDT1
227200_at	5.4e-12	9.68e-14	1.00429	ETV3
227371_at	5.88e-08	3.63e-09	1.00416	BAIAP2L1
1553956_at	2.59e-10	7.94e-12	1.0041	TMEM237
242546_at	1.53e-05	1.87e-06	1.00407	LINC01296///DUXAP10
201112_s_at	5.69e-11	1.43e-12	1.0036	CSE1L
225569_at	4.75e-09	2.15e-10	1.00249	CASC7///AGO2
205548_s_at	3.09e-06	3.06e-07	1.00249	BTG3
222581_at	1.18e-10	3.3e-12	1.00215	XPR1
219105_x_at	4.38e-10	1.46e-11	1.00159	ORC6
208319_s_at	2.17e-07	1.58e-08	1.00129	RBM3
203987_at	0.00131	0.000305	1.00085	FZD6
55872_at	2.21e-06	2.1e-07	1.00046	ZNF512B
226893_at	1.21e-12	1.71e-14	1.00016	ABL2
209237_s_at	1.87e-08	1e-09	-1.00092	SLC23A2
208389_s_at	0.000562	0.000115	-1.00112	SLC1A2
209343_at	0.000472	9.35e-05	-1.00145	EFHD1
218843_at	1.51e-09	5.88e-11	-1.00246	FNDC4
217998_at	1.58e-09	6.2e-11	-1.00273	PHLDA1
210177_at	8.81e-07	7.54e-08	-1.00289	TRIM15
206932_at	3.64e-05	5.02e-06	-1.00327	CH25H
243634_at	0.000105	1.68e-05	-1.00335	SMIM14
1559618_at	1.79e-06	1.66e-07	-1.00362	LOC100129447
200675_at	9.77e-10	3.62e-11	-1.00459	CD81
211423_s_at	0.000235	4.22e-05	-1.00515	SC5D
227417_at	1.1e-05	1.29e-06	-1.00594	MARCH2
235306_at	4.19e-05	5.89e-06	-1.00639	GIMAP8
214506_at	1.6e-21	1.93e-24	-1.00718	GPR182
205012_s_at	2.59e-07	1.92e-08	-1.00719	HAGH
226553_at	8.75e-06	9.99e-07	-1.00844	TMPRSS2
1555800_at	0.00247	0.000636	-1.00847	ZNF385B
206130_s_at	8e-10	2.88e-11	-1.00954	ASGR2
206259_at	1.01e-08	4.99e-10	-1.00959	PROC
1554806_a_at	1.12e-05	1.31e-06	-1.01024	FBXO8
222453_at	3.08e-05	4.15e-06	-1.01031	CYBRD1
204621_s_at	0.000835	0.000181	-1.01056	NR4A2
219188_s_at	6.21e-07	5.11e-08	-1.01181	MACROD1
221584_s_at	1.33e-05	1.6e-06	-1.01199	KCNMA1
218923_at	1.68e-10	4.85e-12	-1.01216	CTBS
209711_at	2.81e-08	1.57e-09	-1.01228	SLC35D1
212923_s_at	2.39e-08	1.32e-09	-1.01294	PXDC1
220383_at	0.00375	0.00103	-1.01319	ABCG5
210944_s_at	9.63e-07	8.31e-08	-1.01388	CAPN3
1553341_at	2.68e-11	6.11e-13	-1.01413	UROC1
229584_at	3.02e-08	1.71e-09	-1.01492	LRRK2
226632_at	1.84e-07	1.31e-08	-1.01496	CYGB
220183_s_at	4.99e-08	3e-09	-1.01502	NUDT6
225469_at	6.17e-08	3.82e-09	-1.01528	LYRM5
212845_at	1.51e-08	7.86e-10	-1.0153	SAMD4A
225895_at	5.88e-06	6.38e-07	-1.01563	SYNPO2
214375_at	0.000226	4.02e-05	-1.01666	PPFIBP1
226109_at	4.53e-08	2.69e-09	-1.01705	C21orf91
239930_at	9.65e-05	1.52e-05	-1.01837	GALNT2
207630_s_at	3.24e-07	2.47e-08	-1.01849	CREM
241986_at	3.45e-18	9.09e-21	-1.0186	BMPER
202988_s_at	0.00311	0.000834	-1.01885	RGS1
205270_s_at	8.42e-08	5.39e-09	-1.01973	LCP2
206643_at	0.00817	0.0026	-1.02093	HAL
236266_at	7.8e-06	8.76e-07	-1.02097	RORA
229764_at	2.46e-05	3.21e-06	-1.02154	TPRG1
1569452_at	9.66e-11	2.64e-12	-1.0217	LOC692247
217157_x_at	1.15e-09	4.33e-11	-1.02273	IGK///IGKC
1552910_at	4.14e-14	3.56e-16	-1.02277	SIGLEC11
204118_at	1.4e-07	9.59e-09	-1.02311	CD48
226208_at	1.2e-07	8.1e-09	-1.0233	ZSWIM6
206542_s_at	3.34e-06	3.34e-07	-1.02373	SMARCA2
213596_at	8.43e-06	9.57e-07	-1.02413	CASP4
232929_at	6.81e-05	1.02e-05	-1.02567	ZBTB20
227609_at	1.07e-05	1.25e-06	-1.02587	EPSTI1
214475_x_at	1.49e-06	1.36e-07	-1.02767	CAPN3
225311_at	1.16e-10	3.23e-12	-1.0277	IVD
202036_s_at	7.32e-12	1.37e-13	-1.02784	SFRP1
221661_at	0.00267	0.000698	-1.02793	SLC22A7
228256_s_at	6.79e-05	1.02e-05	-1.02821	EPB41L4A
36742_at	1.46e-06	1.32e-07	-1.02965	TRIM15
236155_at	0.000287	5.29e-05	-1.03071	ZCCHC6
219612_s_at	9.26e-05	1.45e-05	-1.0309	FGG
205765_at	8.5e-05	1.32e-05	-1.03101	CYP3A5
228855_at	1.31e-06	1.17e-07	-1.03163	NUDT7
231359_at	2.37e-07	1.74e-08	-1.03167	APOH
216958_s_at	3.69e-11	8.79e-13	-1.03249	IVD
222400_s_at	1.4e-07	9.58e-09	-1.03317	ADI1
215775_at	6.34e-09	2.96e-10	-1.0335	THBS1
205876_at	8.27e-12	1.57e-13	-1.03375	LIFR
206211_at	0.000318	5.94e-05	-1.0338	SELE
229724_at	0.000774	0.000165	-1.03413	GABRB3
223592_s_at	1.26e-05	1.5e-06	-1.03422	RNF135
214890_s_at	1.99e-05	2.53e-06	-1.03481	FAM149A
202982_s_at	7.46e-06	8.33e-07	-1.03514	ACOT1///ACOT2
215498_s_at	6.85e-07	5.71e-08	-1.03535	LOC100996792///MAP2K3
206263_at	1.61e-06	1.48e-07	-1.03674	FMO4
1556420_s_at	7.61e-05	1.16e-05	-1.03683	YPEL2
224822_at	5.41e-08	3.3e-09	-1.03759	DLC1
241869_at	1.37e-06	1.23e-07	-1.03775	APOL6
220892_s_at	7.52e-05	1.15e-05	-1.03778	PSAT1
214916_x_at	4.44e-11	1.08e-12	-1.03784	IGHV3-23///IGHV4-31///IGHM///IGHG3///IGHG1///IGHA2///IGHA1
227530_at	5.99e-05	8.82e-06	-1.03842	AKAP12
216207_x_at	1.27e-05	1.52e-06	-1.03942	IGKC
236621_at	0.00149	0.000353	-1.03969	RPS27
207843_x_at	6.19e-06	6.75e-07	-1.03984	CYB5A
231011_at	4.65e-13	5.73e-15	-1.04022	LARP1B
205269_at	1.81e-05	2.27e-06	-1.04058	LCP2
212412_at	4.5e-11	1.1e-12	-1.04126	PDLIM5
212148_at	0.000616	0.000127	-1.04242	PBX1
209814_at	1.49e-09	5.8e-11	-1.043	ZNF330
214212_x_at	4.9e-10	1.67e-11	-1.04352	FERMT2
237515_at	1.02e-05	1.18e-06	-1.04451	TMEM56
205259_at	1.03e-06	8.97e-08	-1.0454	NR3C2
219863_at	5.8e-07	4.74e-08	-1.04551	HERC5
209312_x_at	0.000196	3.42e-05	-1.04599	LOC101060835///LOC100996809///HLA-DRB5///HLA-DRB4///HLA-DRB1///HLA-DQB1
204263_s_at	4.28e-08	2.52e-09	-1.0466	CPT2
223597_at	1.61e-13	1.66e-15	-1.04702	ITLN1
216491_x_at	5.4e-06	5.78e-07	-1.04737	IGHM
221555_x_at	2.57e-07	1.9e-08	-1.04783	CDC14B
205798_at	8.38e-05	1.3e-05	-1.04817	IL7R
221142_s_at	6.85e-07	5.7e-08	-1.04847	PECR
222486_s_at	3.72e-06	3.78e-07	-1.04911	ADAMTS1
235751_s_at	2.85e-11	6.58e-13	-1.05027	VMO1
233496_s_at	0.000157	2.66e-05	-1.05057	CFL2
230951_at	1.2e-06	1.06e-07	-1.05246	EPB41L5
202862_at	7.91e-09	3.79e-10	-1.05265	FAH
235438_at	2.85e-05	3.8e-06	-1.05309	CYP7B1
200710_at	2.89e-09	1.23e-10	-1.05331	ACADVL
218692_at	0.000621	0.000128	-1.05389	SYBU
234980_at	2.9e-07	2.18e-08	-1.05393	TMEM56
43427_at	2.4e-05	3.13e-06	-1.05662	ACACB
227791_at	6.89e-14	6.28e-16	-1.05681	SLC9A9
205820_s_at	0.000123	2.02e-05	-1.05829	APOC3
203104_at	3.84e-08	2.23e-09	-1.05833	CSF1R
227498_at	0.000365	6.99e-05	-1.05885	SOX6
235979_at	4.69e-09	2.12e-10	-1.059	C7
242541_at	2.38e-07	1.75e-08	-1.05902	ABCA9
204011_at	3.16e-06	3.14e-07	-1.05934	SPRY2
201508_at	1.95e-07	1.4e-08	-1.05938	IGFBP4
228224_at	4.84e-10	1.65e-11	-1.05953	PRELP
228219_s_at	6.28e-06	6.87e-07	-1.06062	UPB1
232724_at	3.16e-12	5.15e-14	-1.06086	MS4A6A
207238_s_at	1.14e-05	1.34e-06	-1.0612	PTPRC
215726_s_at	7.68e-06	8.61e-07	-1.06231	CYB5A
204912_at	3.01e-07	2.27e-08	-1.06305	IL10RA
211991_s_at	0.000237	4.27e-05	-1.06424	HLA-DPA1
201473_at	5.27e-05	7.64e-06	-1.06444	JUNB
205757_at	1.31e-06	1.17e-07	-1.06556	ENTPD5
200857_s_at	7.07e-09	3.34e-10	-1.06605	NCOR1
224990_at	1.93e-07	1.38e-08	-1.06748	SMIM14
203574_at	3.63e-06	3.68e-07	-1.06805	NFIL3
217148_x_at	4.86e-05	6.96e-06	-1.06836	IGLJ3///IGLV@///IGLC1
206527_at	2.12e-07	1.54e-08	-1.06894	ABAT
203973_s_at	8.39e-09	4.04e-10	-1.06919	CEBPD
209366_x_at	6.39e-06	7e-07	-1.06924	CYB5A
227197_at	7.07e-06	7.85e-07	-1.07024	ARHGEF26
237248_at	8.74e-05	1.36e-05	-1.07064	PDE11A
231955_s_at	7.38e-05	1.12e-05	-1.07131	HIBADH
206417_at	1.3e-05	1.55e-06	-1.07164	CNGA1
204880_at	3.74e-10	1.22e-11	-1.07238	MGMT
213733_at	2.11e-14	1.65e-16	-1.07253	MYO1F
219737_s_at	1.2e-05	1.43e-06	-1.07279	PCDH9
224605_at	2.81e-10	8.78e-12	-1.07367	C4orf3
210614_at	7.33e-05	1.11e-05	-1.07439	TTPA
206140_at	4.76e-05	6.81e-06	-1.07456	LHX2
204223_at	2.85e-10	8.9e-12	-1.07472	PRELP
223047_at	5.42e-08	3.31e-09	-1.07492	CMTM6
208868_s_at	8.87e-10	3.24e-11	-1.07654	GABARAPL1
224341_x_at	2.94e-10	9.23e-12	-1.07671	TLR4
220110_s_at	2.67e-18	6.64e-21	-1.07717	NXF3
214235_at	5.69e-07	4.63e-08	-1.07759	CYP3A5
220032_at	6.22e-10	2.17e-11	-1.07789	CPED1
204655_at	1.89e-06	1.77e-07	-1.07798	CCL5
204006_s_at	7.02e-06	7.79e-07	-1.07801	FCGR3B///FCGR3A
201170_s_at	3.15e-05	4.25e-06	-1.07863	BHLHE40
207697_x_at	5.08e-15	3.23e-17	-1.07867	LILRB2
206271_at	1.31e-06	1.17e-07	-1.07917	TLR3
230143_at	1.05e-14	7.47e-17	-1.08029	RNF165
205863_at	1.86e-07	1.33e-08	-1.08149	S100A12
216910_at	0.00856	0.00274	-1.0816	XPNPEP2
209276_s_at	1.35e-06	1.2e-07	-1.08192	GLRX
38487_at	2.18e-12	3.34e-14	-1.08209	STAB1
206034_at	3.06e-07	2.32e-08	-1.08231	SERPINB8
1554533_at	3.63e-07	2.81e-08	-1.08261	C2
228824_s_at	0.000665	0.000139	-1.08267	PTGR1
211582_x_at	9.45e-12	1.86e-13	-1.08277	LST1
1553972_a_at	3.77e-05	5.23e-06	-1.08324	CBS
219268_at	0.000354	6.73e-05	-1.08383	ETNK2
205364_at	1.73e-05	2.17e-06	-1.0843	ACOX2
222128_at	8.55e-07	7.29e-08	-1.08569	NSUN6
201739_at	6.84e-05	1.03e-05	-1.08644	SGK1
227443_at	8.65e-06	9.84e-07	-1.08654	LURAP1L
231667_at	9.65e-06	1.11e-06	-1.08677	SLC39A5
218717_s_at	1.28e-08	6.55e-10	-1.08807	P3H2
211612_s_at	1.82e-05	2.28e-06	-1.08872	IL13RA1
236548_at	0.000766	0.000163	-1.08898	GIPC2
209505_at	0.000428	8.38e-05	-1.09064	NR2F1
209655_s_at	4.48e-08	2.66e-09	-1.09086	TMEM47
223426_s_at	3.39e-11	7.99e-13	-1.09105	EPB41L4B
213451_x_at	4.02e-13	4.83e-15	-1.09134	TNXB///TNXA
206155_at	1.03e-06	8.93e-08	-1.09151	ABCC2
212402_at	7.63e-07	6.43e-08	-1.09274	ZC3H13
210215_at	1.68e-06	1.55e-07	-1.09279	TFR2
221679_s_at	1.74e-06	1.6e-07	-1.09362	ABHD6
216252_x_at	7.91e-09	3.78e-10	-1.09365	FAS
229430_at	5.12e-06	5.44e-07	-1.09397	C8orf46
203243_s_at	2.68e-08	1.5e-09	-1.09475	PDLIM5
221552_at	3.59e-09	1.57e-10	-1.09619	ABHD6
223098_s_at	3.88e-08	2.26e-09	-1.09628	LOC100507577///LONP2
214765_s_at	2.62e-07	1.94e-08	-1.09632	NAAA
241789_at	2.91e-10	9.12e-12	-1.09899	RBMS3
202798_at	3.07e-09	1.32e-10	-1.09901	SEC24B
202960_s_at	5.45e-09	2.51e-10	-1.09957	MUT
1563505_at	6.08e-08	3.76e-09	-1.10019	DUSP16
203060_s_at	3.93e-05	5.49e-06	-1.10031	PAPSS2
205221_at	3.72e-05	5.14e-06	-1.10092	HGD
205304_s_at	6.58e-05	9.82e-06	-1.10158	KCNJ8
222528_s_at	0.000187	3.25e-05	-1.10285	SLC25A37
205041_s_at	9.35e-06	1.08e-06	-1.10393	ORM2///ORM1
44673_at	3.28e-16	1.47e-18	-1.10433	SIGLEC1
202441_at	8.98e-12	1.74e-13	-1.10513	ERLIN1
204385_at	1.03e-08	5.08e-10	-1.10516	KYNU
205969_at	1.73e-05	2.15e-06	-1.10552	AADAC
227113_at	4.32e-08	2.54e-09	-1.10576	ADHFE1
240380_at	4.34e-08	2.56e-09	-1.10671	LOC728040
213920_at	0.000753	0.00016	-1.10729	CUX2
225804_at	6.2e-13	7.91e-15	-1.10772	CYB5D2
1563298_at	0.000141	2.34e-05	-1.10805	LOC101927331
201809_s_at	1.89e-07	1.35e-08	-1.10812	ENG
209712_at	3.69e-09	1.61e-10	-1.10818	SLC35D1
237238_at	1.48e-05	1.81e-06	-1.1101	WWC1
208711_s_at	0.000985	0.000218	-1.11053	CCND1
201625_s_at	0.00115	0.000262	-1.11143	INSIG1
203543_s_at	6.73e-05	1.01e-05	-1.11165	KLF9
206093_x_at	3.69e-14	3.07e-16	-1.11169	TNXB///TNXA
206618_at	1.35e-16	5.23e-19	-1.11247	IL18R1
214308_s_at	3.72e-05	5.16e-06	-1.1134	HGD
211637_x_at	2.39e-06	2.3e-07	-1.11352	IGHV3-23///IGHV4-31///IGHM///IGHG4///IGHG3///IGHG1///IGHD///IGHA2///IGHA1///IGH
214307_at	0.000109	1.75e-05	-1.11428	HGD
228821_at	5.59e-12	1e-13	-1.11521	ST6GAL2
224583_at	0.000304	5.66e-05	-1.1167	COTL1
234139_s_at	1.78e-12	2.63e-14	-1.11675	LOC105378749
220393_at	6.11e-06	6.65e-07	-1.11729	LGSN
236217_at	3.35e-08	1.92e-09	-1.11798	SLC31A1
202366_at	1.45e-10	4.12e-12	-1.11845	ACADS
209123_at	6.34e-08	3.94e-09	-1.11903	QDPR
204998_s_at	0.00178	0.000435	-1.11905	ATF5
205758_at	1.32e-07	9.01e-09	-1.11996	CD8A
200856_x_at	9.05e-12	1.76e-13	-1.12083	NCOR1
213056_at	1.09e-09	4.07e-11	-1.12138	FRMD4B
219076_s_at	4.15e-07	3.27e-08	-1.12179	PXMP2
203088_at	2.98e-05	3.99e-06	-1.12299	FBLN5
201968_s_at	1.03e-11	2.08e-13	-1.12423	PGM1
201329_s_at	3.17e-06	3.15e-07	-1.12521	ETS2
218653_at	1.25e-05	1.49e-06	-1.12536	SLC25A15
203979_at	2.62e-06	2.55e-07	-1.12614	CYP27A1
201044_x_at	9.02e-06	1.03e-06	-1.12698	DUSP1
205480_s_at	1.34e-08	6.87e-10	-1.12803	UGP2
206743_s_at	1.09e-07	7.24e-09	-1.12934	ASGR1
231496_at	0.000763	0.000163	-1.13061	FCAMR
203642_s_at	2.87e-06	2.82e-07	-1.13094	COBLL1
205040_at	1.01e-05	1.17e-06	-1.13159	ORM1
209607_x_at	1.05e-08	5.21e-10	-1.13279	SLX1B-SULT1A4///SLX1A-SULT1A3///SULT1A4///SULT1A3
203658_at	1.32e-09	5.06e-11	-1.13317	SLC25A20
226038_at	2.56e-10	7.84e-12	-1.13451	LONRF1
209667_at	0.000115	1.86e-05	-1.13454	CES2
203665_at	0.000218	3.86e-05	-1.13506	HMOX1
215783_s_at	2.84e-07	2.13e-08	-1.13563	ALPL
203641_s_at	3.2e-05	4.33e-06	-1.13653	COBLL1
223087_at	0.000604	0.000124	-1.13715	ECHDC1
222705_s_at	4.77e-05	6.82e-06	-1.13837	SLC25A15
218924_s_at	5.63e-12	1.01e-13	-1.13867	CTBS
201641_at	1.38e-06	1.24e-07	-1.13869	BST2
227962_at	1.22e-07	8.25e-09	-1.13903	ACOX1
207069_s_at	3.79e-09	1.67e-10	-1.13922	SMAD6
209916_at	5.49e-07	4.46e-08	-1.14094	DHTKD1
225919_s_at	1.36e-08	6.98e-10	-1.14107	C9orf72
218931_at	4.1e-09	1.82e-10	-1.14193	RAB17
234605_at	6.11e-06	6.66e-07	-1.14225	CDC14B
214971_s_at	3.5e-05	4.81e-06	-1.14342	ST6GAL1
206481_s_at	6.6e-07	5.47e-08	-1.14372	LDB2
204007_at	1.06e-07	7.03e-09	-1.14404	FCGR3B
214696_at	2.11e-10	6.26e-12	-1.14446	MIR22///MIR22HG
218921_at	5.9e-08	3.64e-09	-1.1459	SIGIRR
1559336_at	1.78e-06	1.65e-07	-1.14594	LOC101928505
224391_s_at	1.48e-06	1.35e-07	-1.14608	SIAE
230259_at	4.95e-08	2.97e-09	-1.14635	FUOM
234764_x_at	0.000209	3.68e-05	-1.147	IGLJ3///IGLV1-44///CKAP2///IGLV@///IGLC1
214234_s_at	5.22e-08	3.17e-09	-1.14765	CYP3A5
203408_s_at	1.24e-06	1.1e-07	-1.14848	SATB1
206651_s_at	2.86e-08	1.6e-09	-1.14875	CPB2
208022_s_at	2.28e-06	2.18e-07	-1.14987	CDC14B
210517_s_at	0.000739	0.000157	-1.15118	AKAP12
202670_at	5.31e-12	9.48e-14	-1.15121	MAP2K1
202241_at	2.58e-07	1.91e-08	-1.15211	TRIB1
227865_at	5.68e-12	1.02e-13	-1.15298	IDNK
228890_at	3.72e-06	3.78e-07	-1.15368	ATOH8
52940_at	5.4e-08	3.29e-09	-1.15615	SIGIRR
218504_at	1.17e-09	4.42e-11	-1.15709	FAHD2A
227266_s_at	1.5e-06	1.37e-07	-1.15713	FYB
214056_at	9.53e-06	1.1e-06	-1.15726	MCL1
214077_x_at	2.2e-13	2.34e-15	-1.15736	MEIS3P1
221605_s_at	1.78e-05	2.23e-06	-1.15739	PIPOX
211395_x_at	1.57e-08	8.19e-10	-1.15833	FCGR2C
213306_at	4.2e-07	3.31e-08	-1.15845	MPDZ
202861_at	5.22e-08	3.16e-09	-1.1585	MIR6883///PER1
232017_at	3.96e-05	5.53e-06	-1.15854	TJP2
231897_at	7.42e-05	1.13e-05	-1.15895	PTGR1
204457_s_at	1.32e-06	1.18e-07	-1.16067	GAS1
208892_s_at	1.62e-06	1.48e-07	-1.16069	DUSP6
217933_s_at	1.05e-08	5.19e-10	-1.16184	LAP3
201169_s_at	0.000228	4.07e-05	-1.16197	BHLHE40
236347_at	3.31e-12	5.46e-14	-1.16301	MMAA
229299_at	5.61e-06	6.04e-07	-1.16383	NADK2
206963_s_at	1.17e-05	1.38e-06	-1.16401	NAT8B///NAT8
229331_at	9.46e-11	2.58e-12	-1.16409	SPATA18
202772_at	4.95e-12	8.71e-14	-1.16541	HMGCL
49452_at	1.77e-05	2.22e-06	-1.16556	ACACB
214428_x_at	0.000101	1.6e-05	-1.16678	C4B_2///C4B///C4A
201135_at	1.95e-11	4.23e-13	-1.16724	ECHS1
211569_s_at	6.17e-09	2.87e-10	-1.16851	HADH
221556_at	1.1e-05	1.29e-06	-1.16854	CDC14B
218024_at	1.51e-09	5.89e-11	-1.16947	MPC1
205043_at	7.08e-12	1.32e-13	-1.17175	CFTR
204988_at	1.51e-05	1.85e-06	-1.17189	FGB
238987_at	1.7e-05	2.12e-06	-1.17215	B4GALT1
39248_at	4.48e-08	2.66e-09	-1.17269	AQP3
217521_at	0.000534	0.000108	-1.17407	HAL
209760_at	4.77e-10	1.62e-11	-1.17511	KIAA0922
210929_s_at	0.00369	0.00102	-1.17527	AHSG
242153_at	7.03e-11	1.82e-12	-1.17625	LARP1B
227094_at	2.3e-08	1.26e-09	-1.17656	DHTKD1
216333_x_at	8.83e-17	3.28e-19	-1.17672	TNXB///TNXA
240435_at	1.13e-09	4.25e-11	-1.17862	LOC101928635
230912_at	1.32e-13	1.34e-15	-1.17922	ASPDH
228573_at	9.35e-10	3.44e-11	-1.17944	ANTXR2
220524_at	9.35e-09	4.56e-10	-1.17947	EPB41L4B
232539_at	4.96e-11	1.22e-12	-1.18084	SOCS2
237328_at	1.67e-07	1.17e-08	-1.18099	C14orf105
201036_s_at	3.64e-13	4.3e-15	-1.18118	HADH
206913_at	0.000424	8.28e-05	-1.1821	BAAT
202740_at	6.98e-10	2.47e-11	-1.18254	ABHD14A-ACY1///ACY1
203603_s_at	1.23e-07	8.33e-09	-1.18355	ZEB2
204834_at	2.3e-09	9.51e-11	-1.18403	FGL2
226859_at	2.35e-10	7.11e-12	-1.18481	DNAJC25-GNG10///DNAJC25
224657_at	3.93e-07	3.07e-08	-1.18584	ERRFI1
220975_s_at	2.21e-11	4.89e-13	-1.18604	C1QTNF1
211557_x_at	1.14e-09	4.28e-11	-1.18756	SLCO2B1
206872_at	3.01e-08	1.7e-09	-1.18786	SLC17A1
202357_s_at	2.41e-05	3.14e-06	-1.18996	CFB
225283_at	1.11e-05	1.3e-06	-1.19	ARRDC4
220773_s_at	2.99e-09	1.28e-10	-1.19086	GPHN
209581_at	1.6e-06	1.47e-07	-1.19269	PLA2G16
203680_at	5.44e-10	1.87e-11	-1.19322	PRKAR2B
214453_s_at	8.57e-06	9.74e-07	-1.19356	IFI44
231671_at	2.38e-08	1.31e-09	-1.19359	FGA
214181_x_at	1.68e-10	4.86e-12	-1.19387	LST1
202444_s_at	5.3e-06	5.66e-07	-1.19621	ERLIN1
201859_at	4.08e-06	4.21e-07	-1.1983	SRGN
225767_at	5.18e-05	7.5e-06	-1.19849	RNA45S5
204134_at	4.73e-12	8.25e-14	-1.19883	PDE2A
228770_at	1.42e-10	4.04e-12	-1.20044	GPR146
213380_x_at	1.71e-07	1.2e-08	-1.20087	LOC102724562///MST1L///MST1P2///MST1
1552281_at	1.83e-08	9.79e-10	-1.20163	SLC39A5
216804_s_at	2.54e-11	5.76e-13	-1.20222	PDLIM5
205821_at	2.07e-11	4.56e-13	-1.20253	KLRC4-KLRK1///KLRK1
203640_at	1.85e-07	1.32e-08	-1.20321	MBNL2
203242_s_at	1.24e-10	3.48e-12	-1.20365	PDLIM5
228540_at	8.98e-15	6.19e-17	-1.2048	QKI
209723_at	5.91e-05	8.69e-06	-1.20487	SERPINB9
223660_at	3.48e-10	1.12e-11	-1.20492	ADORA3
37201_at	2e-06	1.88e-07	-1.20533	ITIH4
202037_s_at	2.68e-14	2.16e-16	-1.20623	SFRP1
204754_at	6.42e-05	9.54e-06	-1.20653	HLF
224989_at	1.07e-05	1.25e-06	-1.20718	SMIM14
1552670_a_at	6.67e-06	7.35e-07	-1.2072	PPP1R3B
205614_x_at	5.42e-09	2.49e-10	-1.20728	MST1
209546_s_at	1.64e-10	4.72e-12	-1.2082	APOL1
206539_s_at	4.65e-14	4.05e-16	-1.20865	CYP4F12
1557226_a_at	6.93e-15	4.59e-17	-1.20906	ASPG
216320_x_at	1.12e-08	5.62e-10	-1.20907	MST1
208288_at	0.000526	0.000106	-1.20922	ABCB11
204150_at	1.85e-10	5.42e-12	-1.21071	STAB1
211000_s_at	8.31e-05	1.28e-05	-1.2121	IL6ST
201565_s_at	1.52e-07	1.06e-08	-1.21231	ID2
226841_at	9.01e-08	5.83e-09	-1.21281	MPEG1
207255_at	0.000159	2.69e-05	-1.21343	LEPROT///LEPR
225353_s_at	1.28e-05	1.53e-06	-1.21401	C1QC
212196_at	3.41e-10	1.09e-11	-1.2148	IL6ST
205650_s_at	2.62e-07	1.95e-08	-1.21547	FGA
226946_at	1.44e-08	7.47e-10	-1.21608	NADK2
221841_s_at	0.000215	3.81e-05	-1.21685	KLF4
216920_s_at	7.67e-12	1.44e-13	-1.21717	TARP///TRGV9///TRGC2
1565778_at	1.05e-08	5.22e-10	-1.21746	ABCA8
213820_s_at	3.62e-12	6.08e-14	-1.21827	STARD5
203566_s_at	4.18e-07	3.29e-08	-1.21837	AGL
210680_s_at	4.51e-12	7.83e-14	-1.22031	MASP1
212816_s_at	2.19e-05	2.81e-06	-1.22034	CBS
231693_at	1.86e-05	2.34e-06	-1.22123	FABP1
243669_s_at	0.000159	2.69e-05	-1.22127	PRAP1
229273_at	5.55e-05	8.1e-06	-1.22336	SALL1
204608_at	3.69e-09	1.61e-10	-1.2234	ASL
213094_at	0.00046	9.1e-05	-1.22395	ADGRG6
235377_at	0.00182	0.000447	-1.22488	MLIP
243843_at	1.73e-12	2.53e-14	-1.22514	N4BP2L1
205960_at	0.000189	3.3e-05	-1.2259	PDK4
206702_at	1.4e-11	2.95e-13	-1.22652	TEK
204120_s_at	2.91e-09	1.23e-10	-1.22678	ADK
214835_s_at	6e-09	2.79e-10	-1.22734	SUCLG2
1569607_s_at	1.06e-09	3.95e-11	-1.22742	LOC102725051///LOC102723891///ANKRD20A4///ANKRD20A2///ANKRD20A3///ANKRD20A5P///ANKRD20A11P///ANKRD20A9P///ANKRD20A1
201339_s_at	6.51e-07	5.38e-08	-1.22849	SCP2
210565_at	1.53e-07	1.06e-08	-1.22997	GCGR
1555612_s_at	0.00189	0.000466	-1.23292	G6PC
208891_at	5.79e-07	4.72e-08	-1.23348	DUSP6
205756_s_at	5.45e-08	3.33e-09	-1.23373	F8
203058_s_at	7.6e-06	8.5e-07	-1.23549	PAPSS2
210619_s_at	3.21e-07	2.45e-08	-1.23555	HYAL1
230329_s_at	2.35e-10	7.07e-12	-1.23646	NUDT6
209209_s_at	2.16e-07	1.56e-08	-1.2382	FERMT2
206256_at	4.07e-08	2.37e-09	-1.23987	CPN1
226218_at	0.000114	1.85e-05	-1.24104	IL7R
202067_s_at	5.59e-07	4.54e-08	-1.24134	LDLR
211248_s_at	7.87e-09	3.77e-10	-1.24237	CHRD
209606_at	1.77e-06	1.64e-07	-1.24412	CYTIP
221223_x_at	2.68e-09	1.13e-10	-1.24437	CISH
244313_at	2.98e-11	6.92e-13	-1.24476	CR1
219230_at	1.14e-07	7.62e-09	-1.24502	TMEM100
211355_x_at	0.00578	0.00172	-1.24804	LEPROT///LEPR
219562_at	1.04e-06	9.02e-08	-1.24835	RAB26
219478_at	4.63e-12	8.06e-14	-1.24934	WFDC1
212657_s_at	0.000231	4.13e-05	-1.24986	IL1RN
223798_at	6.92e-07	5.77e-08	-1.25107	SLC41A2
235349_at	9.53e-10	3.51e-11	-1.25172	RMDN2
202313_at	2.6e-15	1.54e-17	-1.2518	PPP2R2A
201108_s_at	2.52e-06	2.44e-07	-1.25405	THBS1
218870_at	1.43e-11	3.01e-13	-1.25478	LOC101928361///ARHGAP15
205730_s_at	9.79e-08	6.4e-09	-1.25497	ABLIM3
203473_at	3.49e-07	2.69e-08	-1.2564	SLCO2B1
219195_at	0.000662	0.000138	-1.25641	PPARGC1A
206453_s_at	1.4e-09	5.43e-11	-1.25855	NDRG2
223377_x_at	9.58e-09	4.69e-10	-1.26171	CISH
208712_at	0.000323	6.06e-05	-1.26256	CCND1
222940_at	5.01e-05	7.22e-06	-1.26296	SULT1E1
243894_at	2.63e-07	1.95e-08	-1.26408	SLC41A2
211742_s_at	2.48e-07	1.82e-08	-1.26425	EVI2B
208813_at	2.23e-07	1.62e-08	-1.26534	GOT1
210426_x_at	8.14e-05	1.25e-05	-1.26536	RORA
201328_at	3.14e-08	1.78e-09	-1.26656	ETS2
206910_x_at	6.23e-05	9.24e-06	-1.26761	CFHR2
1552568_at	1.22e-05	1.45e-06	-1.2681	RTP3
211354_s_at	0.00904	0.00292	-1.26923	LEPROT///LEPR
230494_at	5.67e-07	4.61e-08	-1.26975	SLC20A1
214906_x_at	7.2e-12	1.34e-13	-1.27001	N4BP2L1
231070_at	6.34e-09	2.96e-10	-1.27095	IYD
235567_at	2.23e-08	1.22e-09	-1.27113	RORA
1553962_s_at	5.97e-05	8.8e-06	-1.27167	RHOB
203472_s_at	1.42e-08	7.35e-10	-1.2718	SLCO2B1
236725_at	3.4e-06	3.4e-07	-1.27247	WWC1
204163_at	1.22e-08	6.16e-10	-1.27363	EMILIN1
204863_s_at	6.57e-05	9.8e-06	-1.27372	IL6ST
210982_s_at	0.000173	2.97e-05	-1.27375	HLA-DRA
219791_s_at	5.52e-13	6.96e-15	-1.27395	HAND2-AS1
201627_s_at	0.000241	4.33e-05	-1.27647	INSIG1
213397_x_at	4.53e-10	1.52e-11	-1.27815	RNASE4
220218_at	6.69e-17	2.35e-19	-1.27858	SPATA6L
227055_at	2.91e-08	1.64e-09	-1.28042	METTL7B
231140_at	4.08e-12	7.03e-14	-1.28053	TPPP2
225524_at	3.1e-10	9.84e-12	-1.28129	ANTXR2
209457_at	0.00016	2.72e-05	-1.28149	DUSP5
1569542_at	1.13e-06	9.94e-08	-1.28156	ADGRA3
217378_x_at	5.32e-06	5.67e-07	-1.2821	IGKV1OR2-108
215299_x_at	2.48e-09	1.04e-10	-1.28236	SULT1A1
221589_s_at	4.5e-07	3.57e-08	-1.28319	ALDH6A1
201976_s_at	1.43e-05	1.74e-06	-1.2836	MYO10
214465_at	3.37e-07	2.58e-08	-1.28522	ORM2///ORM1
208818_s_at	1.37e-09	5.28e-11	-1.28536	COMT
218869_at	7.24e-14	6.65e-16	-1.2854	MLYCD
45288_at	1.36e-09	5.24e-11	-1.28545	ABHD6
215253_s_at	5.88e-12	1.06e-13	-1.28583	RCAN1
217738_at	6.4e-07	5.29e-08	-1.28709	NAMPT
223062_s_at	1.32e-05	1.59e-06	-1.28844	PSAT1
207883_s_at	8.75e-07	7.48e-08	-1.28919	TFR2
223099_s_at	2.17e-11	4.8e-13	-1.28974	LOC100507577///LONP2
226682_at	2.25e-06	2.15e-07	-1.29177	RORA
200798_x_at	6.1e-07	5.01e-08	-1.29337	MCL1
214461_at	4.01e-05	5.6e-06	-1.29385	LBP
216733_s_at	7.47e-05	1.14e-05	-1.29448	GATM
203435_s_at	1.75e-05	2.18e-06	-1.29522	MME
205099_s_at	1.49e-10	4.26e-12	-1.29636	CCR1
214864_s_at	9.87e-11	2.71e-12	-1.29664	GRHPR
204057_at	8.48e-12	1.64e-13	-1.29739	IRF8
212459_x_at	5.72e-10	1.98e-11	-1.29872	SUCLG2
207122_x_at	9.46e-10	3.48e-11	-1.29878	SULT1A2
212587_s_at	2.68e-05	3.55e-06	-1.30005	PTPRC
211385_x_at	1.33e-09	5.13e-11	-1.30152	SULT1A2
209236_at	5.55e-08	3.4e-09	-1.30173	SLC23A2
205114_s_at	5.19e-07	4.19e-08	-1.30393	CCL3L3///CCL3L1///CCL3
206070_s_at	5.79e-09	2.68e-10	-1.3044	EPHA3
226597_at	3.46e-06	3.48e-07	-1.30441	REEP6
210289_at	3.87e-06	3.95e-07	-1.30463	NAT8B///NAT8
208817_at	2.98e-08	1.68e-09	-1.30601	COMT
219778_at	9.45e-12	1.86e-13	-1.30622	ZFPM2
239587_at	2.58e-09	1.08e-10	-1.3071	TLR3
210479_s_at	5.61e-05	8.19e-06	-1.30722	RORA
203615_x_at	6.26e-10	2.18e-11	-1.30753	SULT1A1
224918_x_at	4.02e-05	5.63e-06	-1.30986	MGST1
202723_s_at	3.11e-08	1.77e-09	-1.30995	FOXO1
217133_x_at	3.68e-12	6.22e-14	-1.31062	CYP2B6
229391_s_at	1.56e-07	1.09e-08	-1.31074	FAM26F
210301_at	6.4e-07	5.28e-08	-1.31118	XDH
212486_s_at	1.98e-12	2.98e-14	-1.31155	FYN
233403_x_at	4.55e-15	2.83e-17	-1.31236	TM6SF2
201563_at	2.41e-06	2.32e-07	-1.31237	SORD
218232_at	7.73e-07	6.52e-08	-1.31246	C1QA
205098_at	3.77e-10	1.23e-11	-1.31275	CCR1
336_at	1.23e-17	3.54e-20	-1.31355	TBXA2R
221139_s_at	1.8e-08	9.6e-10	-1.31394	CSAD
206666_at	1.28e-09	4.87e-11	-1.31669	GZMK
230309_at	3.54e-05	4.86e-06	-1.31701	BHMT2
200947_s_at	2.3e-08	1.26e-09	-1.3184	GLUD1
215946_x_at	1.42e-06	1.28e-07	-1.31948	IGLL3P
231773_at	1.23e-09	4.7e-11	-1.31961	ANGPTL1
221834_at	8.96e-10	3.28e-11	-1.32011	LOC100507577///LONP2
222982_x_at	2.19e-12	3.35e-14	-1.3203	SLC38A2
214470_at	2.01e-11	4.4e-13	-1.3208	KLRB1
241255_at	9.39e-09	4.59e-10	-1.32379	CTNNA3
201451_x_at	2.51e-13	2.78e-15	-1.32621	RHEB
201432_at	3.18e-09	1.37e-10	-1.32839	CAT
217649_at	7.78e-06	8.73e-07	-1.32854	ZFAND5
207526_s_at	1.68e-07	1.18e-08	-1.32887	IL1RL1
220112_at	3.31e-17	1.07e-19	-1.32901	ANKRD55
205075_at	3.89e-07	3.04e-08	-1.3291	SERPINF2
224724_at	1.5e-05	1.84e-06	-1.33452	SULF2
217512_at	3.28e-06	3.28e-07	-1.33473	KNG1
210888_s_at	7.01e-07	5.85e-08	-1.33555	ITIH1
205774_at	1.56e-05	1.91e-06	-1.33611	F12
223961_s_at	2.51e-08	1.39e-09	-1.33624	CISH
220626_at	7.12e-12	1.33e-13	-1.33629	SERPINA10
208241_at	1.45e-08	7.5e-10	-1.33669	NRG1
230438_at	5.52e-07	4.49e-08	-1.33956	TBX15
200708_at	6.7e-14	6.03e-16	-1.34056	GOT2
205657_at	6.26e-11	1.6e-12	-1.34217	HAAO
201566_x_at	5.68e-10	1.96e-11	-1.34251	ID2
211356_x_at	0.00468	0.00134	-1.34265	LEPROT///LEPR
241915_at	1.58e-05	1.94e-06	-1.34283	ACSM2B
1555167_s_at	5.89e-05	8.65e-06	-1.34338	NAMPT
236492_at	2.78e-12	4.45e-14	-1.34436	PPP2R2A
213800_at	0.000181	3.13e-05	-1.34452	CFH
219902_at	5.81e-05	8.52e-06	-1.34517	BHMT2
204472_at	2.5e-05	3.27e-06	-1.34609	GEM
210663_s_at	6.75e-09	3.18e-10	-1.34656	KYNU
213626_at	5.28e-12	9.39e-14	-1.34791	CBR4
224243_at	3.56e-06	3.6e-07	-1.35073	APOA5
203915_at	0.000245	4.42e-05	-1.3508	CXCL9
215129_at	2.87e-08	1.61e-09	-1.35145	PIK3C2G
204119_s_at	2.46e-13	2.69e-15	-1.35148	ADK
226750_at	1.73e-10	5.03e-12	-1.35156	LARP1B
224997_x_at	0.00933	0.00303	-1.35328	MIR675///H19
230964_at	0.000107	1.72e-05	-1.35363	FREM2
235155_at	1.65e-15	9.1e-18	-1.35405	BDH2
212110_at	2.09e-11	4.6e-13	-1.35483	SLC39A14
206701_x_at	8.08e-09	3.89e-10	-1.35529	EDNRB
224209_s_at	0.000225	4.01e-05	-1.35949	GDA
212230_at	6.89e-09	3.25e-10	-1.35981	PLPP3
225842_at	2.12e-06	2.01e-07	-1.36176	PHLDA1
209735_at	3.14e-06	3.12e-07	-1.36183	ABCG2
208451_s_at	1.39e-05	1.69e-06	-1.36328	C4B_2///C4B///C4A
225616_at	1.84e-13	1.92e-15	-1.36335	SPRYD4
212588_at	9.75e-07	8.44e-08	-1.3634	PTPRC
208869_s_at	7.34e-11	1.92e-12	-1.36467	GABARAPL1
202309_at	4.29e-10	1.42e-11	-1.36526	MTHFD1
226818_at	2.98e-08	1.68e-09	-1.36646	MPEG1
227135_at	5.16e-10	1.77e-11	-1.36838	NAAA
206010_at	4.61e-06	4.83e-07	-1.36844	HABP2
222592_s_at	2.19e-07	1.59e-08	-1.37215	ACSL5
215772_x_at	1.96e-10	5.78e-12	-1.37216	SUCLG2
210473_s_at	1.12e-09	4.21e-11	-1.37252	ADGRA3
206449_s_at	2.06e-12	3.12e-14	-1.37349	MASP1
220751_s_at	1.45e-09	5.63e-11	-1.37406	FAXDC2
228561_at	1.21e-12	1.69e-14	-1.37417	CDC37L1
220753_s_at	1.36e-08	6.97e-10	-1.37488	CRYL1
201347_x_at	2.04e-11	4.48e-13	-1.37499	GRHPR
205541_s_at	1.56e-05	1.91e-06	-1.37534	GSPT2
206170_at	4.93e-07	3.96e-08	-1.37698	ADRB2
214043_at	3.05e-06	3.02e-07	-1.37759	PTPRD
220075_s_at	0.000152	2.56e-05	-1.37894	CDHR5
242093_at	4.86e-13	6.02e-15	-1.37936	SYTL5
208893_s_at	1.01e-07	6.67e-09	-1.37937	DUSP6
216308_x_at	8.05e-12	1.52e-13	-1.38176	GRHPR
214279_s_at	5.37e-06	5.73e-07	-1.3826	NDRG2
220446_s_at	9.36e-18	2.65e-20	-1.38265	CHST4
210657_s_at	1.36e-08	7e-10	-1.38276	SEPT4
205042_at	8.76e-13	1.17e-14	-1.387	GNE
206153_at	7.59e-05	1.16e-05	-1.38796	CYP4F11
208894_at	0.000171	2.93e-05	-1.38797	HLA-DRA
220161_s_at	7.18e-07	6.02e-08	-1.38848	EPB41L4B
215719_x_at	1.79e-09	7.17e-11	-1.3886	FAS
201562_s_at	1.61e-06	1.48e-07	-1.38897	SORD
214440_at	2.33e-08	1.28e-09	-1.38994	NAT1
202957_at	5.02e-10	1.71e-11	-1.39126	HCLS1
211621_at	3.52e-07	2.71e-08	-1.39146	AR
210063_at	3.45e-12	5.73e-14	-1.39201	SARDH
1556387_at	0.000331	6.21e-05	-1.39292	LOC100507389
201601_x_at	8.82e-08	5.69e-09	-1.39359	IFITM2///IFITM1
209447_at	2.18e-09	8.91e-11	-1.39378	SYNE1
205119_s_at	1.63e-11	3.49e-13	-1.39602	FPR1
205326_at	6.26e-13	8.02e-15	-1.39738	RAMP3
224358_s_at	6.26e-08	3.89e-09	-1.39747	MS4A7
220108_at	6.84e-20	1.11e-22	-1.40039	GNA14
1554830_a_at	1.96e-11	4.27e-13	-1.40247	STEAP3
224480_s_at	2.29e-05	2.96e-06	-1.40272	GPAT3
1558603_at	1.86e-05	2.34e-06	-1.40478	PLGLB2
229596_at	1.05e-06	9.18e-08	-1.40493	AMDHD1
206515_at	7.66e-06	8.59e-07	-1.40493	CYP4F3
228004_at	3.13e-11	7.3e-13	-1.40506	LINC00261
204999_s_at	0.00331	0.000897	-1.40533	ATF5
205582_s_at	5.07e-15	3.21e-17	-1.40678	GGT5
218804_at	0.000397	7.7e-05	-1.4077	ANO1
212671_s_at	0.000329	6.19e-05	-1.40811	LOC100509457///HLA-DQA2///HLA-DQA1
209616_s_at	9.15e-05	1.43e-05	-1.40936	LOC100653057///CES1
223721_s_at	8.77e-08	5.65e-09	-1.40962	DNAJC12
223844_at	2.81e-17	8.79e-20	-1.41289	ADAMTS13
205412_at	8.42e-12	1.61e-13	-1.41334	ACAT1
206450_at	9.29e-21	1.31e-23	-1.41495	DBH
238440_at	1.39e-08	7.17e-10	-1.41542	CLYBL
223316_at	1.07e-13	1.04e-15	-1.4159	CCDC3
207126_x_at	0.000191	3.33e-05	-1.41693	UGT1A1///UGT1A4///UGT1A9///UGT1A6///UGT1A8///UGT1A10
205790_at	6.89e-14	6.28e-16	-1.41752	SKAP1
218245_at	6.57e-08	4.11e-09	-1.41918	TSKU
220330_s_at	1.12e-05	1.31e-06	-1.42022	SAMSN1
202953_at	1.86e-06	1.74e-07	-1.42033	C1QB
222291_at	2.62e-07	1.95e-08	-1.4215	FAM149A
205079_s_at	3.05e-08	1.73e-09	-1.42215	MPDZ
1405_i_at	9.3e-07	8e-08	-1.42286	CCL5
209656_s_at	3.58e-07	2.77e-08	-1.42372	TMEM47
204532_x_at	0.000259	4.72e-05	-1.42419	UGT1A1///UGT1A4///UGT1A9///UGT1A6///UGT1A8///UGT1A10
210852_s_at	1.5e-06	1.37e-07	-1.42885	AASS
213509_x_at	7.25e-07	6.08e-08	-1.42983	CES2
230109_at	1.17e-15	6.19e-18	-1.43062	PDE7B
217197_x_at	1.83e-10	5.35e-12	-1.432	N4BP2L1
242626_at	1.65e-09	6.5e-11	-1.43647	SAMD5
204748_at	1.01e-08	4.99e-10	-1.43659	PTGS2
207560_at	1.14e-11	2.32e-13	-1.43758	SLC28A1
205302_at	0.000549	0.000112	-1.43821	IGFBP1
224954_at	7.39e-10	2.63e-11	-1.43933	MIR6778///SHMT1
201531_at	1.83e-09	7.33e-11	-1.43945	ZFP36
231698_at	3.15e-07	2.39e-08	-1.44037	LOC647115
202270_at	2.47e-08	1.37e-09	-1.44067	GBP1
207537_at	4.01e-07	3.15e-08	-1.44191	PFKFB1
244627_at	2.99e-11	6.95e-13	-1.44219	TKFC
204271_s_at	1.93e-08	1.03e-09	-1.443	EDNRB
231736_x_at	6.37e-05	9.46e-06	-1.44362	MGST1
240830_at	2.27e-07	1.65e-08	-1.44457	SCARNA17
201261_x_at	4.4e-08	2.6e-09	-1.44542	BGN
206058_at	5.57e-07	4.53e-08	-1.44657	SLC6A12
243562_at	6.6e-05	9.86e-06	-1.44794	KNG1
204845_s_at	1.48e-06	1.35e-07	-1.44941	ENPEP
214768_x_at	2.13e-08	1.16e-09	-1.45002	IGKC
243015_at	3.83e-05	5.33e-06	-1.45039	CYP3A5
219607_s_at	1.7e-05	2.12e-06	-1.45246	MS4A4A
227522_at	2.72e-07	2.03e-08	-1.45346	CMBL
222662_at	6.68e-07	5.55e-08	-1.45411	PPP1R3B
218901_at	2.42e-10	7.34e-12	-1.45645	PLSCR4
223278_at	1.81e-07	1.29e-08	-1.45762	GJB2
200986_at	3.31e-12	5.45e-14	-1.45805	SERPING1
206893_at	2.98e-06	2.94e-07	-1.4594	SALL1
216576_x_at	1.06e-07	7.03e-09	-1.45982	IGK///IGKC
203725_at	1.98e-09	8.05e-11	-1.46265	GADD45A
240110_at	2.17e-05	2.78e-06	-1.46418	HMGCS2
206094_x_at	0.000119	1.93e-05	-1.46441	UGT1A3///UGT1A1///UGT1A4///UGT1A9///UGT1A5///UGT1A6///UGT1A7///UGT1A8///UGT1A10
227662_at	4.37e-08	2.58e-09	-1.46482	SYNPO2
235201_at	2.02e-08	1.09e-09	-1.46646	FOXP2
228532_at	8.07e-13	1.06e-14	-1.46738	C1orf162
205305_at	3.47e-05	4.76e-06	-1.46799	FGL1
203799_at	1.98e-11	4.31e-13	-1.46809	LY75-CD302///CD302///LY75
203887_s_at	3.04e-07	2.3e-08	-1.46873	THBD
204607_at	0.000179	3.08e-05	-1.47112	HMGCS2
228648_at	7.7e-09	3.67e-10	-1.473	LRG1
203547_at	2.05e-14	1.6e-16	-1.47321	CD4
207810_at	6.38e-05	9.47e-06	-1.47664	F13B
217647_at	1.47e-10	4.2e-12	-1.48151	DHODH
205234_at	4.99e-11	1.23e-12	-1.48202	SLC16A4
214419_s_at	2.34e-10	7.05e-12	-1.48208	CYP2C9
227265_at	5.77e-10	2e-11	-1.48652	FGL2
202068_s_at	4.26e-09	1.9e-10	-1.48679	LDLR
229641_at	2.2e-18	5.32e-21	-1.48701	CCBE1
230318_at	1.96e-07	1.41e-08	-1.48702	SERPINA1
242750_at	1.5e-11	3.18e-13	-1.48712	MMAA
214829_at	2.58e-05	3.39e-06	-1.48727	AASS
1559033_at	1.67e-06	1.54e-07	-1.49107	LINC01018
231018_at	6.77e-13	8.76e-15	-1.49118	PALM3
202025_x_at	5.79e-18	1.58e-20	-1.49168	ACAA1
1558034_s_at	8.03e-08	5.12e-09	-1.49226	CP
209291_at	2.97e-07	2.24e-08	-1.49333	ID4
206916_x_at	2.18e-08	1.19e-09	-1.49426	TAT
217487_x_at	1.52e-12	2.2e-14	-1.49509	FOLH1B///FOLH1
210472_at	1.77e-08	9.4e-10	-1.49613	MT1G
204606_at	7.37e-09	3.51e-10	-1.49707	CCL21
206856_at	5.59e-16	2.68e-18	-1.49737	LILRB5
207421_at	1.81e-11	3.92e-13	-1.49871	CA5A
202376_at	1.3e-05	1.56e-06	-1.49995	SERPINA3
239336_at	6.48e-08	4.04e-09	-1.50001	THBS1
206101_at	1.84e-08	9.85e-10	-1.50047	ECM2
210105_s_at	8.28e-13	1.1e-14	-1.50083	FYN
201041_s_at	1.5e-08	7.8e-10	-1.50104	DUSP1
241703_at	2.76e-05	3.67e-06	-1.50118	RUNDC3B
206878_at	1.25e-06	1.11e-07	-1.50388	DAO
215794_x_at	2.98e-07	2.25e-08	-1.50441	GLUD2
226756_at	2.57e-09	1.08e-10	-1.5046	CCDC71L
210653_s_at	6.84e-10	2.41e-11	-1.50795	BCKDHB
226096_at	0.000184	3.19e-05	-1.50804	FNDC5
208016_s_at	1.26e-07	8.55e-09	-1.51126	AGTR1
213661_at	2.84e-25	1.3e-28	-1.5116	PAMR1
1565228_s_at	1.15e-05	1.36e-06	-1.51234	ALB
212226_s_at	1.85e-09	7.46e-11	-1.51244	PLPP3
202431_s_at	1.85e-05	2.33e-06	-1.5138	MYC
1555250_a_at	1.42e-15	7.79e-18	-1.51394	CPEB3
243706_at	1.48e-06	1.34e-07	-1.5147	CDO1
221833_at	1.01e-09	3.75e-11	-1.51636	LOC100507577///LONP2///SIAH1
211644_x_at	5.62e-07	4.57e-08	-1.51988	IGK///IGKC
218552_at	3.41e-14	2.8e-16	-1.52091	ECHDC2
215321_at	5.57e-06	5.98e-07	-1.52154	RUNDC3B
215689_s_at	2e-11	4.37e-13	-1.52253	SHBG
207808_s_at	2.63e-09	1.1e-10	-1.52655	PROS1
203571_s_at	1.71e-05	2.14e-06	-1.52659	ADIRF
211110_s_at	1.1e-07	7.3e-09	-1.52669	AR
227081_at	1.38e-10	3.92e-12	-1.52697	DNALI1
202286_s_at	7.69e-06	8.62e-07	-1.5271	TACSTD2
204675_at	6.32e-07	5.21e-08	-1.52785	SRD5A1
204818_at	2.01e-07	1.45e-08	-1.52793	HSD17B2
204844_at	1e-06	8.7e-08	-1.52831	ENPEP
202724_s_at	2.94e-10	9.26e-12	-1.52922	FOXO1
217739_s_at	3.37e-08	1.93e-09	-1.52941	NAMPT
226030_at	2.63e-08	1.47e-09	-1.53013	ACADSB
200946_x_at	3.16e-09	1.36e-10	-1.53103	GLUD1
226745_at	4.36e-11	1.06e-12	-1.53134	CYP4V2
232180_at	4.15e-09	1.85e-10	-1.53206	UGP2
211652_s_at	3.6e-06	3.64e-07	-1.5321	LBP
220106_at	4.08e-06	4.2e-07	-1.53476	NPC1L1
211726_s_at	1.06e-08	5.25e-10	-1.53483	FMO2
218322_s_at	5.83e-07	4.76e-08	-1.53636	ACSL5
205858_at	8.91e-19	1.91e-21	-1.53742	NGFR
205200_at	5.13e-08	3.1e-09	-1.53773	EXOSC7///CLEC3B
212099_at	2.97e-10	9.35e-12	-1.54108	RHOB
222162_s_at	1.52e-08	7.95e-10	-1.54123	ADAMTS1
1552440_at	2.51e-22	2.48e-25	-1.54371	GPR182
228653_at	4.04e-09	1.79e-10	-1.5457	SAMD5
226147_s_at	0.00131	0.000303	-1.54752	PIGR
226649_at	1.58e-10	4.55e-12	-1.54852	PANK1
220507_s_at	3.78e-05	5.25e-06	-1.55076	UPB1
202269_x_at	1.52e-09	5.93e-11	-1.55241	GBP1
227828_s_at	4.91e-08	2.94e-09	-1.55251	EVA1A
203500_at	5.08e-13	6.33e-15	-1.55323	GCDH
216696_s_at	1.08e-09	4.06e-11	-1.55344	PRODH2
208747_s_at	1.67e-07	1.17e-08	-1.55774	C1S
209994_s_at	3.21e-05	4.35e-06	-1.55844	ABCB4///ABCB1
210909_x_at	3.03e-16	1.35e-18	-1.55919	LPAL2
205357_s_at	2.52e-08	1.4e-09	-1.5635	AGTR1
1565162_s_at	8.55e-05	1.33e-05	-1.56438	MGST1
217999_s_at	2.19e-07	1.59e-08	-1.5652	PHLDA1
218983_at	1.28e-09	4.9e-11	-1.56525	C1RL
224043_s_at	1.76e-06	1.63e-07	-1.5666	UPB1
209795_at	5.09e-09	2.32e-10	-1.5669	CD69
213974_at	1.95e-10	5.75e-12	-1.56913	ADAMTSL3
211843_x_at	1.31e-07	8.95e-09	-1.56924	CYP3A7-CYP3A51P
231577_s_at	1.73e-09	6.87e-11	-1.5738	GBP1
1566528_at	3.96e-07	3.1e-08	-1.57458	CUX2
226807_at	2.01e-10	5.96e-12	-1.57535	ZFP1
213905_x_at	1.41e-07	9.71e-09	-1.57714	BGN
204103_at	3.52e-09	1.53e-10	-1.58045	CCL4
206343_s_at	2.88e-07	2.16e-08	-1.58123	NRG1
202003_s_at	1.1e-12	1.53e-14	-1.58128	ACAA2
1555189_a_at	2.42e-06	2.33e-07	-1.5816	TAT
226311_at	9.85e-08	6.44e-09	-1.58242	ADAMTS2
227253_at	2.22e-09	9.13e-11	-1.58318	CP
204289_at	1.49e-10	4.27e-12	-1.58498	ALDH6A1
215506_s_at	2.11e-16	8.73e-19	-1.58593	DIRAS3
210049_at	8.3e-05	1.28e-05	-1.58881	SERPINC1
205627_at	7.67e-08	4.87e-09	-1.59228	CDA
241114_s_at	9.7e-12	1.92e-13	-1.59275	ACAA2
222043_at	9.38e-11	2.56e-12	-1.59316	CLU
203758_at	5.26e-10	1.81e-11	-1.59332	CTSO
230250_at	1.51e-09	5.9e-11	-1.59376	PTPRB
214274_s_at	1.23e-14	8.84e-17	-1.5939	ACAA1
235737_at	7.78e-10	2.79e-11	-1.59419	TSLP
211056_s_at	1.58e-09	6.21e-11	-1.59445	SRD5A1
211715_s_at	1.08e-07	7.17e-09	-1.59578	BDH1
202686_s_at	2.53e-13	2.81e-15	-1.60037	AXL
228055_at	3.27e-15	1.96e-17	-1.60217	NAPSB
210751_s_at	9.48e-12	1.87e-13	-1.60282	RGN
242814_at	2.82e-09	1.19e-10	-1.60324	SERPINB9
210764_s_at	1.35e-08	6.92e-10	-1.60433	CYR61
226785_at	9.61e-08	6.27e-09	-1.60447	ATP11C
225573_at	8.97e-16	4.64e-18	-1.60686	NPHP3-ACAD11///ACAD11///NPHP3
207354_at	3.35e-05	4.57e-06	-1.60724	CCL16
219519_s_at	4.67e-16	2.14e-18	-1.60805	SIGLEC1
211440_x_at	3.2e-12	5.24e-14	-1.61263	CYP3A43
213135_at	7.14e-09	3.38e-10	-1.61286	TIAM1
226846_at	9.45e-12	1.86e-13	-1.61389	PHYHD1
230602_at	3.63e-06	3.68e-07	-1.61412	ACMSD
203908_at	4.41e-08	2.61e-09	-1.61465	SLC4A4
201425_at	8.81e-14	8.4e-16	-1.61545	ALDH2
204462_s_at	1.29e-11	2.67e-13	-1.61577	SLC16A2
201599_at	0.000565	0.000115	-1.61699	OAT
215125_s_at	0.000214	3.79e-05	-1.61888	UGT1A3///UGT1A1///UGT1A4///UGT1A9///UGT1A5///UGT1A6///UGT1A7///UGT1A8///UGT1A10
229390_at	1.74e-08	9.21e-10	-1.62014	FAM26F
206535_at	3.13e-05	4.23e-06	-1.62073	SLC2A2
217388_s_at	6.48e-08	4.04e-09	-1.62169	KYNU
211922_s_at	9.56e-10	3.53e-11	-1.62547	CAT
212543_at	4.48e-08	2.65e-09	-1.62646	AIM1
204780_s_at	5.68e-13	7.2e-15	-1.62929	FAS
209645_s_at	1.6e-13	1.65e-15	-1.62945	ALDH1B1
219281_at	6.43e-18	1.78e-20	-1.63283	MSRA
203499_at	3.63e-12	6.1e-14	-1.63495	EPHA2
210327_s_at	1.37e-05	1.66e-06	-1.63549	AGXT
242496_at	3.76e-07	2.93e-08	-1.63729	ART4
211458_s_at	5.69e-11	1.43e-12	-1.63814	GABARAPL3///GABARAPL1
223315_at	1.75e-10	5.09e-12	-1.63937	NTN4
204551_s_at	0.00016	2.72e-05	-1.63937	AHSG
207498_s_at	9.91e-05	1.57e-05	-1.64057	LOC101929829///CYP2D6///CYP2D7
209980_s_at	3.49e-09	1.52e-10	-1.64117	MIR6778///SHMT1
219313_at	5.02e-09	2.28e-10	-1.64314	GRAMD1C
213071_at	4.09e-19	8.07e-22	-1.64338	DPT
223343_at	6.1e-09	2.83e-10	-1.64357	MS4A7
1553062_at	1.85e-09	7.43e-11	-1.6447	MOGAT1
240033_at	6.54e-08	4.08e-09	-1.64491	PLG
205073_at	2.77e-09	1.17e-10	-1.64622	CYP2J2
213524_s_at	0.00011	1.77e-05	-1.64638	G0S2
205158_at	3.1e-09	1.33e-10	-1.64688	RNASE4
207330_at	3.24e-11	7.58e-13	-1.6479	PZP
226863_at	9.53e-06	1.1e-06	-1.64833	FAM110C
202391_at	2.82e-07	2.11e-08	-1.64985	BASP1
202847_at	2.45e-10	7.45e-12	-1.6503	PCK2
205649_s_at	1.45e-07	1e-08	-1.65067	FGA
208131_s_at	1.34e-12	1.92e-14	-1.6561	PTGIS
219087_at	3.38e-06	3.39e-07	-1.65772	ASPN
238752_at	2.59e-05	3.41e-06	-1.65918	GPLD1
231559_at	5.56e-16	2.63e-18	-1.66032	NNMT
235570_at	3.33e-14	2.72e-16	-1.6612	RBMS3
202627_s_at	4.41e-05	6.24e-06	-1.66169	SERPINE1
209668_x_at	1.37e-07	9.38e-09	-1.66198	CES2
216033_s_at	1.83e-10	5.33e-12	-1.66279	FYN
227697_at	3.88e-05	5.41e-06	-1.66355	SOCS3
206867_at	1.16e-15	6.13e-18	-1.66467	GCKR
238625_at	5.79e-07	4.73e-08	-1.66632	C1orf168
209821_at	1.23e-11	2.53e-13	-1.66858	IL33
202465_at	2.5e-10	7.62e-12	-1.67055	PCOLCE
203423_at	4.12e-06	4.25e-07	-1.67126	RBP1
212560_at	1.85e-10	5.41e-12	-1.67136	SORL1
225557_at	3.31e-17	1.07e-19	-1.6721	CSRNP1
218935_at	1.12e-13	1.11e-15	-1.67212	EHD3
204997_at	9.94e-19	2.22e-21	-1.67215	GPD1
207735_at	6.29e-12	1.14e-13	-1.67258	RNF125
204121_at	2.23e-07	1.62e-08	-1.67327	GADD45G
203562_at	6.9e-13	8.96e-15	-1.67401	FEZ1
219934_s_at	1.04e-07	6.83e-09	-1.67421	SULT1E1
216223_at	1.22e-07	8.24e-09	-1.67521	CPN2
230316_at	2.01e-08	1.09e-09	-1.67528	SEC14L2
218854_at	1.28e-11	2.64e-13	-1.6775	DSE
217073_x_at	0.000193	3.37e-05	-1.67966	APOA1
209304_x_at	2.35e-12	3.65e-14	-1.68082	GADD45B
205913_at	2.04e-16	8.37e-19	-1.68114	PLIN1
231187_at	3.83e-09	1.69e-10	-1.68148	SLC28A1
224839_s_at	4.67e-09	2.1e-10	-1.68228	GPT2
225207_at	6.36e-06	6.96e-07	-1.68439	PDK4
233887_at	4.7e-08	2.8e-09	-1.68457	ADGRG6
214022_s_at	3.15e-10	1e-11	-1.68809	IFITM1
208596_s_at	4.58e-05	6.51e-06	-1.68855	UGT1A3///UGT1A1///UGT1A4///UGT1A9///UGT1A5///UGT1A6///UGT1A7///UGT1A8///UGT1A10
203509_at	4.65e-13	5.72e-15	-1.68873	SORL1
205355_at	2.27e-09	9.37e-11	-1.68908	ACADSB
205923_at	0.000422	8.24e-05	-1.68988	RELN
1552280_at	4e-14	3.39e-16	-1.69153	TIMD4
205911_at	1.45e-19	2.57e-22	-1.6957	PTH1R
204450_x_at	0.000168	2.86e-05	-1.69788	APOA1
201963_at	5.37e-09	2.46e-10	-1.70343	ACSL1
206385_s_at	5.12e-07	4.13e-08	-1.70431	ANK3
207621_s_at	1.32e-15	7.1e-18	-1.70502	PEMT
206177_s_at	4.24e-05	5.97e-06	-1.70589	ARG1
213931_at	5.38e-12	9.61e-14	-1.70635	ID2B///ID2
220005_at	2.66e-14	2.15e-16	-1.7108	P2RY13
217997_at	3.08e-06	3.05e-07	-1.71174	PHLDA1
1558549_s_at	6.22e-07	5.12e-08	-1.71248	VNN1
204781_s_at	3.58e-14	2.98e-16	-1.71483	FAS
223344_s_at	2.01e-12	3.04e-14	-1.71561	MS4A7
204541_at	1.95e-08	1.05e-09	-1.7168	SEC14L2
226197_at	9.42e-08	6.14e-09	-1.71739	AR
213279_at	2.21e-11	4.9e-13	-1.71971	DHRS1
214180_at	7.73e-14	7.18e-16	-1.72095	MAN1C1
205654_at	1.5e-06	1.37e-07	-1.72185	C4BPA
207298_at	1.29e-09	4.94e-11	-1.72665	SLC17A3
228391_at	3.48e-09	1.51e-10	-1.72748	CYP4V2
207076_s_at	1.15e-09	4.32e-11	-1.72987	ASS1
213068_at	5.31e-12	9.48e-14	-1.73018	DPT
223820_at	8e-08	5.1e-09	-1.73126	RBP5
206293_at	0.000442	8.69e-05	-1.73417	SULT2A1
217504_at	1.5e-06	1.37e-07	-1.73447	ABCA6
213478_at	1.15e-12	1.6e-14	-1.73547	KAZN
213006_at	9.46e-09	4.63e-10	-1.73934	CEBPD
210106_at	4.21e-19	8.54e-22	-1.74005	BLOC1S1-RDH5///RDH5
201858_s_at	2.87e-06	2.83e-07	-1.74089	SRGN
226192_at	5.32e-06	5.68e-07	-1.74214	AR
205222_at	5.01e-08	3.02e-09	-1.74231	EHHADH
205633_s_at	2.1e-11	4.63e-13	-1.74625	ALAS1
204846_at	6.56e-09	3.07e-10	-1.74674	CP
235299_at	9.91e-10	3.68e-11	-1.74775	SLC41A2
1552569_a_at	0.000103	1.65e-05	-1.75058	RTP3
1570505_at	4.72e-06	4.96e-07	-1.75126	ABCB4
220794_at	6.78e-08	4.25e-09	-1.75206	GREM2
202672_s_at	1.76e-07	1.25e-08	-1.75236	ATF3
204755_x_at	3.7e-07	2.87e-08	-1.75903	HLF
237466_s_at	4.1e-25	2.03e-28	-1.7596	HHIP
204301_at	2.53e-19	4.91e-22	-1.76065	KBTBD11
209355_s_at	9.88e-08	6.47e-09	-1.76098	PLPP3
210326_at	1.29e-06	1.15e-07	-1.76112	AGXT
206386_at	1.94e-07	1.39e-08	-1.76139	SERPINA7
203924_at	0.00043	8.4e-05	-1.76288	GSTA1
207420_at	9.74e-20	1.68e-22	-1.76474	COLEC10
218688_at	6.55e-15	4.31e-17	-1.77005	TKFC
1552362_a_at	2.17e-10	6.49e-12	-1.77374	LEAP2
219803_at	4.9e-07	3.93e-08	-1.77506	ANGPTL3
208369_s_at	1.98e-13	2.09e-15	-1.77746	GCDH
209459_s_at	3.07e-09	1.31e-10	-1.78431	ABAT
211357_s_at	5.14e-05	7.43e-06	-1.78435	ALDOB
218041_x_at	1.55e-11	3.3e-13	-1.78659	SLC38A2
209596_at	3.5e-12	5.85e-14	-1.78811	MXRA5
208034_s_at	3.45e-11	8.16e-13	-1.78858	PROZ
213631_x_at	2.44e-10	7.42e-12	-1.78923	DHODH
210072_at	2.99e-09	1.27e-10	-1.79134	CCL19
205530_at	4.58e-14	3.97e-16	-1.79302	ETFDH
228325_at	2.08e-10	6.19e-12	-1.79488	SPIDR
209305_s_at	7.3e-11	1.9e-12	-1.79678	GADD45B
213695_at	3.3e-09	1.42e-10	-1.79747	PON3
226181_at	2.47e-11	5.58e-13	-1.79829	TUBE1
1555553_a_at	8.79e-10	3.2e-11	-1.79893	SLC22A7
225516_at	6.87e-10	2.43e-11	-1.79967	SLC7A2
205208_at	6.5e-06	7.15e-07	-1.79991	ALDH1L1
228469_at	1.93e-14	1.49e-16	-1.802	PPID
219410_at	1.69e-05	2.11e-06	-1.80263	TMEM45A
205789_at	1.8e-10	5.24e-12	-1.8075	CD1D
201289_at	2.06e-09	8.39e-11	-1.80914	CYR61
229241_at	3.81e-13	4.52e-15	-1.81056	LDHD
207007_at	8.92e-06	1.02e-06	-1.81235	NR1I3
215014_at	3.9e-10	1.28e-11	-1.81431	KCND3
223395_at	9.24e-09	4.5e-10	-1.81479	ABI3BP
227099_s_at	1.08e-07	7.16e-09	-1.81543	C11orf96
33494_at	1.05e-14	7.41e-17	-1.82073	ETFDH
241843_at	2.73e-16	1.19e-18	-1.82334	SNORA28///EIF5
[truncated: 459 more rows]

## Sheet: GSE50579
ID	adj.P.Val	P.Value	logFC	GENE_SYMBOL
A_33_P3326634	1.16e-06	5.38e-09	6.34365	GPC3
A_23_P65757	3.38e-12	7.95e-17	5.83672	CCNB2
A_33_P3807062	1.2e-10	1.8e-14	5.36935	HJURP
A_23_P48669	1.31e-09	5.25e-13	4.95617	CDKN3
A_33_P3321293	8.21e-10	2.53e-13	4.84509	IQGAP3
A_23_P138507	1.49e-09	6.46e-13	4.83037	CDK1
A_32_P217140	0.00291	0.000181	4.75818	ISX
A_32_P62997	6.09e-09	5.4e-12	4.73284	PBK
A_23_P51085	9.48e-09	9.99e-12	4.62197	SPC25
A_33_P3411628	8.21e-10	2.7e-13	4.59136	CDKN2A
A_24_P20630	3.35e-06	1.99e-08	4.52033	LEF1
A_24_P297539	4.58e-08	8.18e-11	4.48551	UBE2C
A_23_P94422	6.26e-08	1.25e-10	4.42222	MELK
A_24_P68908	0.000671	2.33e-05	4.36861	LOC344887
A_23_P118834	3.35e-06	1.99e-08	4.32346	TOP2A
A_33_P3242623	0.000409	1.15e-05	4.28304	SLC7A11
A_23_P115482	1.2e-10	1.15e-14	4.27606	UBE2T
A_23_P88331	1.04e-07	2.19e-10	4.27086	DLGAP5
A_23_P7636	5.26e-09	4.24e-12	4.2561	PTTG1
A_23_P124417	1.56e-08	1.98e-11	4.23909	BUB1
A_23_P389281	0.000603	2e-05	4.22574	HOXA13
A_32_P85999	1.2e-10	2.1e-14	4.22072	CDH13
A_23_P70007	2.95e-09	1.94e-12	4.21594	HMMR
A_23_P401	3.17e-08	4.84e-11	4.20245	CENPF
A_23_P10385	6.93e-07	2.71e-09	4.14629	DTL
A_23_P116235	7e-06	5.2e-08	4.0222	MDK
A_23_P356684	4.44e-07	1.44e-09	3.98929	ANLN
A_33_P3340025	7.62e-09	7.16e-12	3.98676	GINS1
A_23_P81898	2.08e-05	2.13e-07	3.95264	UBD
A_23_P385861	1.43e-08	1.71e-11	3.92474	CDCA2
A_23_P74349	9.39e-07	4.15e-09	3.92409	NUF2
A_33_P3230264	0.000103	1.79e-06	3.9069	GPC3
A_33_P3216714	1.29e-06	6.18e-09	3.89644	DNAJC6
A_23_P17065	0.00262	0.000156	3.89045	CCL20
A_23_P379614	1.43e-08	1.74e-11	3.88812	OIP5
A_33_P3230548	6.74e-09	6.18e-12	3.86332	KIF14
A_23_P112554	3.71e-08	6.24e-11	3.83429	COL15A1
A_23_P56746	1.04e-05	8.73e-08	3.81274	FAP
A_33_P3386262	5.07e-07	1.75e-09	3.80953	CDT1
A_23_P207354	8.03e-09	7.73e-12	3.79772	HIGD1B
A_33_P3387831	8.06e-07	3.31e-09	3.78962	CENPM
A_23_P50108	3.62e-10	8.52e-14	3.77959	NDC80
A_23_P133956	6.87e-07	2.67e-09	3.76975	KIFC1
A_23_P148475	8.68e-06	7e-08	3.73677	KIF4A
A_24_P314571	4.38e-09	3.29e-12	3.7353	SPC24
A_23_P133123	2.69e-09	1.71e-12	3.71002	MND1
A_23_P206059	1.49e-09	7.01e-13	3.69517	PRC1
A_23_P122197	5.26e-09	4.13e-12	3.6888	CCNB1
A_23_P74115	5.75e-07	2.1e-09	3.68502	RAD54L
A_23_P35219	2.1e-06	1.1e-08	3.64893	NEK2
A_23_P259586	1.9e-05	1.89e-07	3.63499	TTK
A_23_P52017	4.6e-07	1.56e-09	3.6233	ASPM
A_23_P146198	0.00289	0.000178	3.61412	CYP7A1
A_33_P3288159	8.7e-07	3.67e-09	3.61022	ASPM
A_23_P357207	0.000654	2.23e-05	3.59685	MRAP2
A_23_P80032	5.34e-06	3.54e-08	3.58965	E2F1
A_23_P151150	5.41e-06	3.7e-08	3.57228	FOXM1
A_23_P104651	1.73e-07	4.19e-10	3.571	CDCA5
A_23_P70249	1.03e-06	4.7e-09	3.53945	CDC25C
A_33_P3284129	0.000815	3.03e-05	3.53488	LYPD1
A_32_P186474	1.2e-10	2.25e-14	3.53321	RACGAP1
A_23_P215024	4.64e-06	2.92e-08	3.50868	LRRC1
A_32_P101031	0.000822	3.06e-05	3.49471	LYPD1
A_33_P3280845	3.29e-07	1.02e-09	3.48872	THY1
A_23_P412577	9.16e-07	3.97e-09	3.4868	ANKRD29
A_23_P94434	6.41e-05	9.38e-07	3.44765	HRCT1
A_23_P115872	2.06e-07	5.23e-10	3.43485	CEP55
A_23_P146233	4.7e-08	8.62e-11	3.4219	LPL
A_33_P3307903	3.35e-06	1.98e-08	3.41794	CDKN3
A_24_P260443	0.000488	1.48e-05	3.39519	THBS4
A_33_P3216008	3.28e-07	1.01e-09	3.3851	SKA3
A_24_P413884	1.84e-05	1.81e-07	3.38447	CENPA
A_23_P80902	1.48e-05	1.36e-07	3.38441	KIF15
A_32_P150891	1.57e-06	7.76e-09	3.3479	DIAPH3
A_23_P208880	1.65e-05	1.59e-07	3.34127	UHRF1
A_23_P50517	0.00151	7.11e-05	3.32311	ZNF541
A_33_P3257678	0.000179	3.72e-06	3.32242	HIST2H3A
A_23_P253524	1.73e-07	4.25e-10	3.28365	CENPE
A_23_P58321	5.75e-07	2.11e-09	3.24852	CCNA2
A_23_P256956	3.8e-06	2.3e-08	3.24783	KIF20A
A_23_P113393	0.00023	5.22e-06	3.24296	APLN
A_23_P76914	0.006	0.000496	3.24045	SIX1
A_23_P217319	0.000192	4.1e-06	3.23547	FGF13
A_23_P258190	0.00444	0.000325	3.21197	AKR1B1
A_19_P00322531	0.000102	1.76e-06	3.20973	XLOC_011950
A_33_P3348011	1.06e-05	8.96e-08	3.20928	TOB2P1
A_23_P63789	2.35e-07	6.57e-10	3.20305	ZWINT
A_23_P118815	5.36e-06	3.63e-08	3.19729	BIRC5
A_19_P00318645	0.000137	2.62e-06	3.18805	XLOC_011950
A_23_P57379	5.21e-06	3.43e-08	3.16753	CDC45
A_33_P3412087	0.000569	1.83e-05	3.15069	C6orf97
A_33_P3739260	2.29e-09	1.35e-12	3.14535	CAP2
A_33_P3389286	0.00892	0.000857	3.13608	SFN
A_23_P100127	6.89e-08	1.39e-10	3.12219	CASC5
A_23_P3911	8.68e-06	6.99e-08	3.11868	PLXDC1
A_23_P111888	0.000178	3.67e-06	3.11666	CTHRC1
A_23_P251421	0.00181	9.26e-05	3.11345	CDCA7
A_23_P88731	3.42e-07	1.07e-09	3.11247	RAD51
A_23_P314712	0.00349	0.000234	3.10114	CABYR
A_23_P99292	0.000137	2.61e-06	3.09395	RAD51AP1
A_33_P3270489	0.000963	3.79e-05	3.09089	C6orf97
A_23_P411335	8.8e-07	3.76e-09	3.0836	SGOL2
A_23_P34788	1.73e-07	4.31e-10	3.0833	KIF2C
A_32_P94160	0.000423	1.21e-05	3.07732	PRKAA2
A_23_P331928	0.000124	2.27e-06	3.077	CD109
A_24_P264943	9.36e-07	4.12e-09	3.07598	COMP
A_23_P375	2.24e-08	3.1e-11	3.07031	CDCA8
A_24_P491397	0.00116	4.93e-05	3.06873	LDLRAD1
A_33_P3311755	7.06e-06	5.26e-08	3.06514	KIF23
A_24_P319613	3.69e-05	4.55e-07	3.03425	NEK2
A_23_P217564	0.00246	0.000142	3.03187	ACSL4
A_33_P3309911	0.00662	0.000564	3.02625	PRAMEF5
A_19_P00322533	0.000254	6.02e-06	3.01349	XLOC_011950
A_23_P151405	1.2e-10	1.73e-14	3.01167	CKAP2
A_23_P18579	2.45e-06	1.32e-08	2.99904	PTTG2
A_24_P383609	0.000318	8.25e-06	2.99132	NANOS1
A_23_P163481	7.38e-07	2.97e-09	2.9849	BUB1B
A_23_P3681	2.15e-06	1.13e-08	2.97633	NETO2
A_32_P210202	4.29e-06	2.68e-08	2.95383	E2F7
A_23_P23829	6.08e-10	1.72e-13	2.95016	CD34
A_33_P3293446	6.23e-08	1.2e-10	2.94104	KIAA1462
A_24_P399888	0.000219	4.86e-06	2.94064	CENPM
A_23_P60016	1.29e-05	1.13e-07	2.93411	PTTG3P
A_23_P63402	6.06e-06	4.36e-08	2.92688	GPSM2
A_23_P144843	0.00124	5.4e-05	2.92168	ESM1
A_33_P3339212	7.94e-07	3.23e-09	2.91643	TRIP13
A_23_P436284	0.00402	0.000284	2.90788	OSTBETA
A_23_P121480	1.16e-05	9.94e-08	2.90753	CD200
A_33_P3374205	2.26e-06	1.21e-08	2.89765	MKI67
A_23_P26847	0.00185	9.56e-05	2.89295	SOX9
A_23_P253752	9.78e-07	4.41e-09	2.8849	FAM54A
A_23_P353717	5.35e-06	3.61e-08	2.88469	RMI2
A_23_P57417	4.73e-05	6.28e-07	2.88328	MMP11
A_23_P50096	2.1e-06	1.1e-08	2.85962	TYMS
A_24_P94402	0.000833	3.12e-05	2.85838	MYCN
A_33_P3350488	6.93e-07	2.72e-09	2.847	NUSAP1
A_24_P224488	1.76e-05	1.71e-07	2.84473	MAPT
A_23_P92441	1.24e-05	1.08e-07	2.83082	MAD2L1
A_32_P148345	3.24e-07	9.9e-10	2.82709	ANXA2
A_23_P218827	8.25e-06	6.56e-08	2.8222	POLQ
A_33_P3327642	0.000269	6.52e-06	2.81974	AIM1L
A_23_P119778	8.82e-06	7.13e-08	2.78402	SLC39A10
A_23_P80503	0.000132	2.47e-06	2.76259	ROBO1
A_23_P131866	3.02e-07	8.99e-10	2.7589	AURKA
A_23_P323751	2.89e-05	3.34e-07	2.75345	FAM83D
A_23_P77493	7.87e-05	1.21e-06	2.75028	TUBB3
A_23_P29773	0.000258	6.18e-06	2.73777	LAMP3
A_32_P104063	0.00141	6.45e-05	2.73224	CRNDE
A_23_P202427	0.00482	0.000365	2.72733	HKDC1
A_23_P250385	5.47e-05	7.59e-07	2.72127	HIST1H1B
A_23_P13740	0.00505	0.000391	2.71523	NAV3
A_24_P349965	5.8e-06	4.02e-08	2.71065	TCF19
A_23_P146456	0.00821	0.000765	2.70987	CTSL2
A_23_P18372	0.000136	2.6e-06	2.70156	B3GNT5
A_24_P81965	1.45e-07	3.24e-10	2.69323	RAP2A
A_23_P23303	0.000185	3.88e-06	2.68394	EXO1
A_24_P220485	2.3e-05	2.47e-07	2.67889	OLFML2A
A_23_P717	5.26e-09	4.33e-12	2.65786	TMEM206
A_23_P254733	3.94e-06	2.41e-08	2.65683	MLF1IP
A_23_P92093	0.000318	8.24e-06	2.6388	CELSR3
A_23_P121374	1.77e-05	1.72e-07	2.62413	SEMA5B
A_24_P322354	0.000345	9.18e-06	2.61673	SKA1
A_24_P238499	2.08e-05	2.17e-07	2.61482	C18orf56
A_23_P155989	0.000207	4.52e-06	2.61265	CENPK
A_23_P93258	1.72e-05	1.66e-07	2.61227	HIST1H3B
A_33_P3292540	4.6e-07	1.53e-09	2.60868	CDKN2C
A_23_P161507	0.00212	0.000115	2.5947	MTL5
A_23_P35871	0.000306	7.8e-06	2.59375	E2F8
A_23_P200310	7.56e-06	5.83e-08	2.58715	DEPDC1
A_24_P390060	0.0003	7.59e-06	2.58577	IQCD
A_24_P377499	9.71e-06	8.01e-08	2.58258	OSBPL3
A_32_P72341	9.82e-05	1.68e-06	2.55805	TRIM59
A_24_P225616	0.00015	2.92e-06	2.54241	RRM2
A_24_P225970	2.08e-05	2.15e-07	2.53484	SGOL1
A_33_P3825869	4.89e-05	6.58e-07	2.52662	CACNA1C
A_23_P48835	3.02e-07	8.91e-10	2.52138	KIF23
A_33_P3212994	9.61e-05	1.62e-06	2.51776	ZWINT
A_24_P199500	3.9e-09	2.75e-12	2.51163	RNF2
A_23_P55421	2.69e-09	1.69e-12	2.51133	CBX8
A_32_P151800	1.42e-05	1.29e-07	2.50637	FAM72D
A_23_P12113	6.77e-07	2.59e-09	2.50537	FLVCR1
A_23_P105562	1.28e-06	6.07e-09	2.49875	VWF
A_23_P252740	1.1e-07	2.37e-10	2.496	DSCC1
A_23_P26439	0.000191	4.05e-06	2.49579	DBNDD1
A_33_P3423949	0.000127	2.34e-06	2.49328	CBX2
A_23_P89780	0.00111	4.66e-05	2.47785	LAMA3
A_32_P90483	1.66e-07	3.83e-10	2.47769	STXBP4
A_24_P235049	0.000151	2.94e-06	2.4764	MTHFD1L
A_23_P8497	0.000102	1.75e-06	2.4742	GHRHR
A_23_P46351	2.19e-06	1.16e-08	2.46793	TDRKH
A_23_P126120	1.49e-05	1.39e-07	2.46105	CENPL
A_33_P3313796	2.2e-07	5.94e-10	2.45904	CCDC34
A_24_P935986	5.96e-06	4.16e-08	2.44741	BCAT1
A_32_P219279	0.00944	0.00093	2.44734	ELFN2
A_33_P3241661	0.000242	5.63e-06	2.43631	LOC388780
A_23_P146284	0.000539	1.69e-05	2.42916	SQLE
A_23_P361419	0.00179	9.09e-05	2.42845	DEPDC1B
A_23_P26557	2.92e-06	1.64e-08	2.42699	C16orf59
A_33_P3263890	0.00168	8.36e-05	2.42351	PRRX1
A_33_P3220827	9.48e-09	1e-11	2.40862	PEA15
A_23_P21976	4.22e-05	5.4e-07	2.40817	CSPG4
A_23_P215070	1.59e-08	2.09e-11	2.40028	CEP41
A_23_P211504	0.000191	4.07e-06	2.39387	KDELR3
A_33_P3413468	0.00111	4.67e-05	2.38818	EDA2R
A_33_P3222762	0.00133	5.96e-05	2.38795	HULC
A_33_P3340040	0.000147	2.84e-06	2.38592	GINS4
A_23_P3302	0.00379	0.000263	2.37089	MNS1
A_23_P59877	9.73e-07	4.34e-09	2.36563	FABP5
A_23_P88630	0.00041	1.15e-05	2.36361	BLM
A_23_P117852	2.42e-05	2.68e-07	2.35517	KIAA0101
A_33_P3609033	0.00813	0.000751	2.35455	LOC401022
A_24_P12397	0.000568	1.83e-05	2.35434	TREM2
A_23_P102471	1.2e-10	1.34e-14	2.35294	MSH2
A_24_P96780	0.000511	1.57e-05	2.35051	CENPF
A_24_P273143	1.04e-06	4.77e-09	2.35027	LINC00152
A_23_P388168	0.0076	0.000682	2.34596	RAB3B
A_33_P3234197	6.77e-07	2.58e-09	2.34268	TRIM45
A_33_P3379406	0.00217	0.000119	2.34172	GREB1
A_23_P128728	0.00318	0.000206	2.33978	ARG2
A_24_P183664	3.26e-05	3.91e-07	2.33239	TRIL
A_33_P3317523	2.06e-06	1.06e-08	2.33184	STMN1
A_33_P3880302	0.00318	0.000206	2.3315	EPHB2
A_24_P10214	0.00173	8.65e-05	2.32133	STXBP6
A_33_P3231750	0.000133	2.52e-06	2.32083	ZNF738
A_23_P68610	0.000102	1.77e-06	2.31702	TPX2
A_23_P47148	0.000314	8.1e-06	2.31474	NOX4
A_33_P3363420	0.000574	1.86e-05	2.31394	FRMD3
A_23_P118246	4.53e-05	5.95e-07	2.31367	GINS2
A_23_P133902	0.000508	1.56e-05	2.30948	PSORS1C1
A_23_P25873	8.7e-07	3.68e-09	2.30408	WDHD1
A_24_P115967	0.00219	0.00012	2.30303	DAGLA
A_24_P160466	0.00146	6.79e-05	2.2945	GPRIN1
A_32_P140139	0.0062	0.000519	2.28847	F13A1
A_23_P165608	8.91e-05	1.44e-06	2.28709	SEMA4F
A_23_P113701	0.000686	2.4e-05	2.28411	PDGFA
A_33_P3332406	0.00759	0.00068	2.28383	LDLRAD1
A_33_P3360216	0.00117	4.97e-05	2.2814	HIST1H2AI
A_24_P215804	2.41e-06	1.3e-08	2.26948	CKLF
A_23_P371266	7.52e-06	5.76e-08	2.26578	DNM3
A_23_P210164	0.000536	1.67e-05	2.26116	HOXD8
A_24_P462899	1.71e-06	8.51e-09	2.24429	CENPW
A_23_P209731	3.05e-05	3.62e-07	2.24231	ARMC9
A_32_P233304	3.61e-08	5.94e-11	2.23859	LIN9
A_23_P159937	0.00775	0.000703	2.23397	SLC6A8
A_23_P429383	0.000482	1.46e-05	2.22872	HOXD9
A_33_P3415633	0.000299	7.53e-06	2.22108	TMEM136
A_23_P6535	0.000839	3.16e-05	2.21599	KLHDC7B
A_23_P160214	0.0076	0.000682	2.20341	TTC39A
A_23_P110802	0.000188	3.96e-06	2.20016	CENPH
A_23_P91095	0.000255	6.05e-06	2.19942	CD28
A_23_P150935	0.000288	7.12e-06	2.1985	TROAP
A_23_P166526	0.00662	0.000564	2.19465	RIBC2
A_33_P3406939	3.12e-07	9.46e-10	2.18741	KIF24
A_23_P57588	0.000195	4.17e-06	2.18356	GTSE1
A_33_P3247022	0.000183	3.84e-06	2.18297	CCNE2
A_23_P401606	0.000641	2.18e-05	2.18238	EDIL3
A_23_P408955	0.00284	0.000174	2.18229	E2F2
A_23_P100344	0.00197	0.000104	2.18178	ORC6
A_23_P71727	4.69e-05	6.2e-07	2.1719	CKS2
A_24_P673063	1.3e-05	1.14e-07	2.16651	FABP5
A_23_P109171	3.1e-06	1.78e-08	2.1646	BFSP1
A_23_P83838	0.000314	8.08e-06	2.16084	CA8
A_23_P304110	4.98e-05	6.72e-07	2.15281	ANKRD43
A_23_P65240	9.42e-07	4.18e-09	2.15214	COL4A1
A_33_P3231447	6.26e-08	1.24e-10	2.1503	ITGA6
A_33_P3244424	3e-08	4.3e-11	2.14261	SNRPE
A_23_P56328	3.58e-07	1.14e-09	2.1417	PLVAP
A_33_P3224819	0.00129	5.72e-05	2.13628	SLC45A4
A_33_P3214665	0.00467	0.000349	2.13544	MAP2
A_33_P3237096	3.24e-06	1.88e-08	2.13443	INPP5F
A_23_P329890	9.13e-05	1.5e-06	2.13274	TMEM136
A_33_P3214446	0.000204	4.44e-06	2.1327	RFC3
A_23_P304897	0.0085	0.000801	2.1297	BDKRB2
A_24_P397107	0.000329	8.63e-06	2.12682	CDC25A
A_24_P89080	5.01e-05	6.81e-07	2.12606	DCK
A_32_P84242	0.00409	0.00029	2.1197	FAM169A
A_23_P111995	1.33e-06	6.46e-09	2.11822	LOXL2
A_33_P3349536	0.00132	5.9e-05	2.10939	CHEK1
A_33_P3265355	2.16e-07	5.71e-10	2.10821	SNRPE
A_24_P286114	0.000881	3.37e-05	2.10758	SLC1A3
A_24_P384029	5.65e-05	7.89e-07	2.10604	LOC100130171
A_33_P3373358	1.49e-05	1.4e-07	2.10215	GJC1
A_33_P3270295	0.000112	2.01e-06	2.09858	FRS3
A_23_P146111	0.000932	3.64e-05	2.09714	NIPAL2
A_23_P149200	0.000178	3.71e-06	2.09556	CDC20
A_32_P222961	9.31e-07	4.07e-09	2.09353	SPIN4
A_23_P35617	9.45e-05	1.58e-06	2.08513	PLCE1
A_23_P87769	6.81e-05	1e-06	2.08051	C12orf48
A_23_P90612	4.6e-07	1.52e-09	2.07768	MCM6
A_23_P110253	0.00101	4.11e-05	2.07631	KIT
A_23_P210176	1.18e-07	2.57e-10	2.07484	ITGA6
A_23_P391396	0.00103	4.22e-05	2.07271	EBF3
A_33_P3389634	0.00044	1.28e-05	2.06874	CAPG
A_24_P133488	8.43e-06	6.74e-08	2.06734	CDCA4
A_23_P403081	2.97e-05	3.46e-07	2.06649	C5orf34
A_33_P3229122	0.000159	3.13e-06	2.06513	HIST1H2BF
A_33_P3391603	5.34e-06	3.58e-08	2.06429	LAMA4
A_23_P385322	0.00085	3.22e-05	2.06199	STAMBPL1
A_23_P397341	0.000597	1.97e-05	2.06166	PAQR4
A_24_P364807	0.00225	0.000125	2.05132	LPCAT2
A_23_P134426	0.000256	6.1e-06	2.04935	GPNMB
A_23_P429491	1.89e-05	1.86e-07	2.04832	C11orf82
A_23_P44836	0.00447	0.000329	2.0481	NT5DC2
A_24_P323114	9.77e-06	8.09e-08	2.04755	ANXA2P3
A_33_P3363425	0.00154	7.35e-05	2.04584	FRMD3
A_23_P44139	9.07e-09	9.17e-12	2.04388	PRIM2
A_32_P96719	0.00634	0.000534	2.04295	SHCBP1
A_33_P3406245	4.59e-08	8.3e-11	2.04087	TAF1A
A_24_P230938	0.00073	2.6e-05	2.04074	MORN4
A_23_P106024	0.000184	3.86e-06	2.0388	JAG2
A_32_P123514	5.61e-05	7.81e-07	2.03562	PABPC4L
A_33_P3249936	0.00296	0.000185	2.03373	C3orf67
A_32_P78816	0.00272	0.000163	2.03299	PSPH
A_33_P3263193	1.49e-09	6.67e-13	2.03256	C12orf32
A_23_P160200	7.01e-07	2.77e-09	2.03185	ZNF643
A_24_P202558	3e-05	3.52e-07	2.03065	SIPA1L3
A_23_P20443	0.000913	3.56e-05	2.03063	LZTS1
A_23_P128744	0.00774	0.000701	2.02922	BDKRB1
A_23_P145096	0.000473	1.42e-05	2.02807	PLA2G7
A_23_P8906	0.00213	0.000115	2.02706	LRP12
A_33_P3283833	0.00168	8.32e-05	2.02526	FOXS1
A_23_P116512	0.00768	0.000694	2.02309	PRR5L
A_33_P3256685	2.35e-07	6.58e-10	2.01974	TTF2
A_23_P143994	0.000407	1.14e-05	2.01884	FANCD2
A_24_P342807	1.62e-05	1.55e-07	2.01869	SLC30A6
A_33_P3222018	0.0032	0.000208	2.00974	CBX3
A_19_P00317872	0.000726	2.59e-05	2.00682	XLOC_006922
A_33_P3406072	0.00801	0.000736	1.99945	FRMD3
A_33_P3245321	5.96e-06	4.16e-08	1.99066	CENPP
A_33_P3337599	2.53e-05	2.82e-07	1.99015	PRKDC
A_23_P259707	0.00816	0.000757	1.98987	LPPR1
A_23_P60146	0.00355	0.00024	1.98957	PDGFRL
A_23_P502747	2.02e-05	2.05e-07	1.98748	RASAL2
A_33_P3372237	0.00519	0.000406	1.98664	DCAF13
A_33_P3339687	0.00425	0.000305	1.98646	ZNF669
A_32_P103633	0.000229	5.18e-06	1.98552	MCM2
A_23_P106389	0.00192	0.000101	1.98101	SEMA7A
A_23_P154962	0.000434	1.26e-05	1.97522	RIMBP3
A_23_P116173	0.00575	0.000467	1.96768	C11orf93
A_24_P84898	0.00118	5.08e-05	1.96679	FEN1
A_23_P48740	0.00249	0.000145	1.96534	DIO2
A_33_P3346348	2.1e-06	1.09e-08	1.96467	WDR67
A_24_P323598	0.000537	1.68e-05	1.96079	ESCO2
A_24_P308229	0.000195	4.17e-06	1.95893	AIM1L
A_23_P170491	1.96e-05	1.97e-07	1.95867	TRAIP
A_33_P3209030	0.000323	8.43e-06	1.95236	ZNF623
A_33_P3242649	0.00335	0.000221	1.95201	KIF18A
A_33_P3253596	0.00154	7.3e-05	1.95136	KIF4A
A_23_P69586	0.000104	1.81e-06	1.94994	FAT1
A_33_P3385957	0.000239	5.53e-06	1.94431	TTLL1
A_23_P85240	0.00224	0.000124	1.94344	TLR7
A_24_P417596	0.000984	3.93e-05	1.94246	FLYWCH2
A_33_P3291831	0.00181	9.25e-05	1.9418	CEP55
A_23_P94338	0.00146	6.82e-05	1.94029	ENPP2
A_33_P3382538	0.000264	6.36e-06	1.93839	JRKL
A_24_P171182	6.26e-08	1.23e-10	1.93725	ACBD3
A_23_P19712	5.39e-07	1.87e-09	1.92969	GMNN
A_24_P165423	0.000188	4e-06	1.92673	RBP7
A_24_P453921	1.84e-05	1.8e-07	1.92448	DPY19L1P1
A_19_P00322332	0.000271	6.6e-06	1.92416	XLOC_012197
A_23_P16652	1.73e-07	4.14e-10	1.92236	ZNF555
A_23_P422794	3.7e-05	4.6e-07	1.9214	NSMCE2
A_23_P12816	0.000506	1.55e-05	1.91766	HELLS
A_33_P3299279	1.47e-05	1.34e-07	1.9168	C5orf39
A_33_P3379916	0.00248	0.000143	1.91646	GLS
A_23_P24716	0.00165	8.12e-05	1.91606	TMEM132A
A_32_P171328	0.000313	8.04e-06	1.91361	UBE2S
A_23_P9603	4.78e-05	6.37e-07	1.90856	PRKDC
A_24_P66027	0.00236	0.000134	1.90717	APOBEC3B
A_33_P3261982	0.00148	6.95e-05	1.9058	PRIM2
A_33_P3308744	1.31e-06	6.28e-09	1.9041	LAMA4
A_23_P122439	4.12e-05	5.26e-07	1.90273	BTN2A2
A_32_P83845	2.38e-05	2.59e-07	1.89944	HEY1
A_23_P207456	0.0087	0.000828	1.89839	CCL8
A_33_P3286157	1.23e-05	1.07e-07	1.89834	TNFRSF4
A_23_P204158	0.00325	0.000213	1.89452	RNFT2
A_33_P3231653	0.00819	0.000761	1.89238	GOLM1
A_24_P227091	0.000135	2.55e-06	1.89144	KIF11
A_33_P3867534	0.00355	0.00024	1.8894	MCM10
A_23_P5392	0.00064	2.17e-05	1.88578	TP53I3
A_24_P911906	0.00197	0.000104	1.88562	PCDH17
A_32_P221799	0.000105	1.84e-06	1.88017	HIST1H2AM
A_23_P71148	5.94e-05	8.47e-07	1.87922	BLVRA
A_23_P133293	0.00249	0.000144	1.87609	MCTP1
A_33_P3264072	0.00128	5.65e-05	1.87538	LOC100128593
A_24_P911676	0.00435	0.000314	1.87409	SOX4
A_23_P115492	0.00533	0.000421	1.87358	VASH2
A_33_P3378126	0.0058	0.000473	1.87283	FBXO32
A_23_P149476	0.000994	3.99e-05	1.87281	EFCAB2
A_23_P166929	0.00287	0.000176	1.86287	SERPINI1
A_23_P52058	0.000268	6.47e-06	1.85911	TARBP1
A_24_P80532	7.55e-05	1.14e-06	1.85653	CCNG2
A_23_P42331	4.34e-05	5.63e-07	1.85642	HMGA1
A_33_P3403075	1.82e-05	1.77e-07	1.85302	PRR11
A_23_P345707	0.00576	0.000468	1.85295	C15orf42
A_23_P54144	0.00932	0.000914	1.85113	BMP4
A_32_P141238	0.00296	0.000185	1.84595	ANO2
A_24_P374634	5.37e-05	7.38e-07	1.84015	STAU2
A_33_P3380383	0.00711	0.000623	1.83857	TIFAB
A_23_P8820	0.00703	0.000612	1.83368	FABP4
A_23_P48803	3.79e-05	4.75e-07	1.82995	TMOD2
A_24_P156501	0.00111	4.66e-05	1.82827	EBF1
A_33_P3320152	4.2e-09	3.06e-12	1.82763	SNRPE
A_24_P41975	0.00061	2.03e-05	1.82727	TDRKH
A_33_P3381666	0.00115	4.86e-05	1.82689	ABLIM2
A_23_P202392	0.000453	1.34e-05	1.82502	SUV39H2
A_33_P3357858	8.09e-05	1.24e-06	1.8237	ZNF815
A_23_P30799	3.24e-08	5.08e-11	1.82093	HIST1H3F
A_23_P258310	0.00717	0.00063	1.8204	PXDNL
A_33_P3323847	0.00214	0.000117	1.81907	RECQL4
A_33_P3287710	0.00102	4.15e-05	1.8188	LOC100128292
A_33_P3287879	1.42e-08	1.64e-11	1.81728	HIST1H3H
A_24_P55295	0.000698	2.45e-05	1.81613	GJA1
A_33_P3277447	2.54e-05	2.86e-07	1.81611	SLC26A2
A_23_P139919	0.00273	0.000164	1.81413	CHST11
A_23_P148308	1.48e-05	1.37e-07	1.81068	RBM3
A_33_P3216601	7.59e-05	1.15e-06	1.80946	FHIT
A_23_P85726	5.37e-06	3.65e-08	1.80719	METTL18
A_23_P60079	0.00182	9.36e-05	1.80707	ANGPT2
A_23_P420417	1.03e-05	8.57e-08	1.80624	TLCD1
A_23_P99604	0.000877	3.35e-05	1.80597	G2E3
A_23_P106874	0.00016	3.18e-06	1.80311	PMFBP1
A_23_P40821	1.58e-05	1.5e-07	1.80098	HPS3
A_23_P160537	0.00182	9.29e-05	1.7994	C1orf135
A_33_P3366336	0.00252	0.000147	1.79828	SBK1
A_23_P428999	0.000232	5.3e-06	1.79638	NCOA2
A_23_P25626	3.35e-06	1.98e-08	1.79352	BORA
A_23_P73835	0.000492	1.49e-05	1.79004	MOSPD1
A_23_P137173	0.00821	0.000763	1.78849	TMSB15A
A_33_P3262485	1.43e-05	1.3e-07	1.78478	ZNF563
A_24_P410952	1.71e-09	9.23e-13	1.78286	PEA15
A_33_P3238671	0.0004	1.11e-05	1.77443	C20orf196
A_33_P3240094	0.000115	2.08e-06	1.77236	NGEF
A_32_P95729	0.000256	6.08e-06	1.77229	FANCI
A_33_P3252196	1.33e-05	1.19e-07	1.77092	EZH2
A_24_P288722	1.73e-07	4.3e-10	1.7706	CASK
A_24_P20032	2.44e-07	6.87e-10	1.76863	RFX5
A_19_P00805954	0.00236	0.000134	1.76819	XLOC_005143
A_23_P6818	9.06e-06	7.37e-08	1.76168	SEMA3G
A_23_P302681	0.00218	0.00012	1.76137	FIGNL1
A_33_P3289356	0.000286	7.06e-06	1.75916	CD58
A_23_P307328	0.000964	3.8e-05	1.75642	WHSC1
A_23_P370989	0.000678	2.36e-05	1.75611	MCM4
A_33_P3229402	1.02e-05	8.52e-08	1.75473	PECAM1
A_23_P215060	8.09e-05	1.25e-06	1.74995	PODXL
A_33_P3257903	0.000421	1.21e-05	1.74708	GSTA4
A_23_P120316	0.00324	0.000212	1.74469	MTHFD2
A_23_P88303	0.000426	1.23e-05	1.74329	HSPA2
A_19_P00317953	0.00242	0.000138	1.74324	XLOC_012197
A_33_P3357748	0.00262	0.000155	1.74185	PVT1
A_24_P64039	6.56e-06	4.81e-08	1.741	AP3M2
A_33_P3392077	0.000342	9.07e-06	1.74075	TP53I3
A_33_P3349827	0.00249	0.000145	1.7394	RBM3
A_23_P8119	0.000747	2.68e-05	1.73872	ZBTB9
A_24_P712350	0.00123	5.35e-05	1.73775	CHML
A_33_P3358312	3.03e-05	3.56e-07	1.73597	OTUD6B
A_33_P3238920	0.000421	1.21e-05	1.73515	INPP5F
A_33_P3346669	0.00643	0.000543	1.73397	PLCE1
A_32_P221822	9.16e-07	3.98e-09	1.73284	RRP15
A_32_P208823	0.000791	2.91e-05	1.73214	PLXDC1
A_23_P325040	0.00299	0.000188	1.7309	TMPO
A_33_P3248231	0.00583	0.000476	1.73019	LOC283028
A_23_P55688	0.00029	7.19e-06	1.7295	ZNF416
A_23_P29723	0.00316	0.000204	1.72834	SGOL1
A_23_P44466	0.00268	0.00016	1.72787	CCDC102B
A_23_P161152	0.00637	0.000537	1.72773	PDSS1
A_33_P3374210	0.000224	5.03e-06	1.7274	MKI67
A_23_P432626	0.0009	3.48e-05	1.72696	SLC25A40
A_24_P336417	2.42e-05	2.68e-07	1.72672	XPR1
A_33_P3222630	0.00159	7.63e-05	1.72623	FBXO43
A_33_P3287502	1.43e-08	1.69e-11	1.725	MSH2
A_33_P3258041	1.36e-06	6.64e-09	1.72461	GGPS1
A_23_P88740	8.09e-05	1.25e-06	1.7243	CENPN
A_33_P3290622	0.000127	2.33e-06	1.72333	PDZD11
A_33_P3217119	0.00256	0.00015	1.71938	OSCP1
A_24_P36944	2.94e-06	1.66e-08	1.71864	CEP170
A_23_P363174	0.00299	0.000188	1.71761	HIST1H2AL
A_23_P38567	0.00811	0.000749	1.7174	SPECC1
A_23_P32175	0.00487	0.00037	1.71739	LHX6
A_24_P368575	0.00623	0.000523	1.71569	SLC4A7
A_23_P63459	4.02e-05	5.1e-07	1.71493	C1orf31
A_33_P3363260	0.000175	3.61e-06	1.7143	PGM2L1
A_24_P340128	0.00011	1.94e-06	1.71256	P2RY8
A_33_P3400758	3.94e-06	2.43e-08	1.71159	ZNF555
A_33_P3695899	0.00933	0.000917	1.71131	FLJ31104
A_23_P301521	0.000124	2.27e-06	1.7102	KIAA1462
A_32_P88231	0.00162	7.9e-05	1.7086	LOC100505695
A_33_P3303146	0.000128	2.36e-06	1.70802	ATG4C
A_24_P376129	0.00147	6.85e-05	1.70637	DFNB31
A_23_P103864	1.59e-08	2.08e-11	1.70585	TTC13
A_32_P78101	0.00179	9.13e-05	1.70514	IGSF21
A_24_P902728	6.42e-06	4.69e-08	1.70437	CAPRIN1
A_24_P74932	0.00336	0.000222	1.70376	PLP2
A_33_P3378334	0.00888	0.000852	1.70345	SMC2
A_33_P3273459	0.00729	0.000645	1.70206	SPATA21
A_23_P60259	0.000449	1.32e-05	1.70091	TMEM38B
A_32_P103291	0.000197	4.25e-06	1.70073	SMYD3
A_33_P3828101	0.000975	3.88e-05	1.69634	CCDC112
A_33_P3299811	0.00345	0.000231	1.69355	FLVCR1-AS1
A_23_P132793	2.1e-05	2.2e-07	1.69296	MANF
A_33_P3346193	6.01e-06	4.24e-08	1.68841	TPM3
A_32_P146659	0.00228	0.000129	1.68784	LOC401431
A_33_P3377691	4.8e-06	3.06e-08	1.68742	C4orf46
A_23_P31765	0.000218	4.8e-06	1.68653	PKIA
A_23_P41948	7.94e-08	1.62e-10	1.68525	CCDC99
A_32_P512061	0.000209	4.56e-06	1.68426	GBAP1
A_33_P3337977	0.000142	2.73e-06	1.68275	FIG4
A_23_P14193	0.000276	6.79e-06	1.6819	RFC3
A_33_P3333826	0.000275	6.75e-06	1.68172	UBE2Q2
A_23_P45799	0.00145	6.73e-05	1.68045	ORC1
A_23_P122052	0.000478	1.44e-05	1.68021	GPX8
A_23_P106016	0.00404	0.000286	1.67946	PRKD1
A_33_P3424491	0.00139	6.35e-05	1.67928	OR51E1
A_23_P130352	0.00319	0.000207	1.67772	KCTD1
A_23_P99204	0.00635	0.000536	1.67727	C12orf47
A_24_P156049	0.000128	2.36e-06	1.67703	SLC39A6
A_24_P923102	0.000472	1.42e-05	1.67703	PHOSPHO2-KLHL23
A_32_P217750	0.00062	2.08e-05	1.67559	IL3RA
A_23_P36611	6.01e-06	4.3e-08	1.67345	APAF1
A_23_P4850	2.38e-05	2.59e-07	1.67059	ZNF625
A_23_P416774	0.0085	0.0008	1.67039	CLIC5
A_23_P329261	0.000257	6.12e-06	1.66456	KCNJ2
A_24_P245838	0.00205	0.00011	1.66452	MGAT3
A_23_P110941	0.000543	1.71e-05	1.66443	GSTA4
A_33_P3242952	0.00695	0.000603	1.66412	FAM72A
A_33_P3231833	9.82e-05	1.68e-06	1.664	ACOT8
A_23_P303210	0.00648	0.00055	1.66222	IKBIP
A_24_P148151	5.15e-06	3.35e-08	1.65962	TSNAX
A_33_P3291484	0.000335	8.84e-06	1.6589	ST8SIA4
A_32_P174365	0.000214	4.7e-06	1.65782	SATB2
A_23_P16078	0.00214	0.000117	1.65312	PAFAH1B3
A_33_P3219770	3.82e-06	2.31e-08	1.65311	CDC73
A_24_P10137	0.00584	0.000478	1.65256	C13orf15
A_24_P416346	0.00893	0.000859	1.64706	ETV4
A_33_P3335621	0.00115	4.88e-05	1.64631	PSMD10
A_32_P128656	0.00665	0.000568	1.64619	MID1
A_33_P3257808	0.00196	0.000103	1.64441	FANCD2
A_33_P3420426	1.03e-06	4.72e-09	1.64373	LOC100132724
A_23_P148807	0.00221	0.000122	1.64163	CDC7
A_23_P253464	0.000178	3.69e-06	1.64126	FAM175A
A_23_P16354	0.00301	0.00019	1.63906	ZNF382
A_33_P3236813	0.00871	0.000829	1.63882	GPR19
A_23_P314642	4.14e-05	5.3e-07	1.63875	ZNF280C
A_33_P3299421	0.00385	0.000268	1.63832	ZNF530
A_23_P104054	6.1e-08	1.16e-10	1.63728	C1orf9
A_24_P213206	0.00093	3.63e-05	1.63703	ZNF259P1
A_24_P782308	0.00514	0.000401	1.63638	NEDD4L
A_33_P3349651	3.24e-08	5.26e-11	1.63361	SWAP70
A_23_P205031	0.00042	1.2e-05	1.63253	COL4A2
A_24_P181672	0.000974	3.87e-05	1.631	B3GNTL1
A_33_P3411328	0.00928	0.000908	1.63096	LOC730227
A_23_P61466	0.00519	0.000406	1.62954	CD163L1
A_33_P3259393	0.00412	0.000293	1.62949	HAPLN3
A_23_P44684	0.000583	1.9e-05	1.6276	ECT2
A_24_P913227	0.000127	2.35e-06	1.62744	CDC23
A_23_P416434	0.0047	0.000352	1.62658	PHF15
A_23_P107421	0.00233	0.000132	1.62507	TK1
A_33_P3339375	0.00295	0.000184	1.62453	ARHGAP11B
A_33_P3358731	9.15e-05	1.51e-06	1.62335	PCSK5
A_32_P154830	8.87e-05	1.43e-06	1.62273	OSTM1
A_33_P3413741	0.00595	0.000492	1.62186	OXTR
A_32_P206698	0.000779	2.83e-05	1.62152	CKS1B
A_23_P136172	0.000663	2.3e-05	1.62071	TMEM68
A_23_P210869	0.00219	0.00012	1.619	COX4I2
A_23_P502464	0.00352	0.000237	1.61839	NOS2
A_24_P113144	0.00369	0.000253	1.61834	ATAD5
A_23_P86252	1.51e-07	3.42e-10	1.61495	PIGC
A_33_P3221313	0.00237	0.000135	1.61359	CENPI
A_23_P12526	3.32e-05	4.01e-07	1.61349	TP53BP2
A_23_P118536	0.0022	0.000121	1.61305	SLFN12
A_32_P170444	8.06e-07	3.31e-09	1.61255	SUB1
A_23_P143650	0.000627	2.11e-05	1.61232	DUSP18
A_33_P3901921	0.00108	4.48e-05	1.6117	C12orf48
A_23_P82674	0.00439	0.00032	1.61097	GBAS
A_24_P297480	0.000133	2.49e-06	1.61097	RNF113B
A_23_P54055	8.7e-05	1.38e-06	1.60935	AJUBA
A_24_P349151	0.00101	4.09e-05	1.60785	SASS6
A_23_P67725	0.000366	9.88e-06	1.60774	LMNB2
A_24_P271049	0.00102	4.17e-05	1.60666	C18orf32
A_33_P3606465	0.000996	4.01e-05	1.60491	CBX3P2
A_23_P111672	0.00943	0.000929	1.60404	TES
A_33_P3249354	0.00237	0.000135	1.60344	CCDC99
A_33_P3399443	0.000421	1.2e-05	1.60331	SH3TC1
A_23_P401904	0.00497	0.000381	1.60264	PHF19
A_23_P76761	3.25e-05	3.88e-07	1.59686	VRK1
A_24_P199929	2.41e-05	2.64e-07	1.59604	VPS54
A_33_P3413523	4.32e-05	5.6e-07	1.59492	DBF4
A_33_P3282880	0.00439	0.00032	1.59479	RNF128
A_24_P13041	0.00411	0.000292	1.58965	RTKN2
A_23_P93282	2.51e-06	1.36e-08	1.58412	HIST1H3J
A_33_P3370575	0.00119	5.16e-05	1.58311	CD200
A_23_P104025	2.57e-06	1.41e-08	1.58138	TSEN15
A_23_P364107	0.00013	2.43e-06	1.58023	MIS18BP1
A_32_P92783	5.92e-05	8.38e-07	1.57987	STIP1
A_24_P282578	0.000812	3.01e-05	1.57868	SSR2
A_23_P121875	3.84e-06	2.33e-08	1.57624	C5orf28
A_24_P83922	0.0067	0.000574	1.57506	SNRPC
A_24_P234856	4.83e-05	6.47e-07	1.5748	CAMLG
A_23_P124855	6.01e-06	4.29e-08	1.57383	ZCCHC7
A_23_P416468	0.0029	0.000179	1.57231	PIF1
A_23_P51397	0.00245	0.000141	1.57143	ENAH
A_23_P74663	1.73e-07	4.17e-10	1.57055	TAF1A
A_32_P23624	0.000705	2.48e-05	1.57029	ABCB10
A_33_P3315949	0.00417	0.000298	1.56931	CCDC103
A_33_P3366575	0.000737	2.64e-05	1.56864	NXT2
A_24_P393838	0.000165	3.31e-06	1.56699	TOMM20
A_23_P148984	0.000415	1.17e-05	1.56606	DARS2
A_33_P3417195	0.00374	0.000257	1.56457	C17orf82
A_33_P3409392	0.00176	8.83e-05	1.5635	FZD6
A_33_P3326210	0.00746	0.000665	1.5632	ESCO2
A_23_P361469	3.17e-05	3.78e-07	1.56295	METTL6
A_23_P146187	0.000776	2.82e-05	1.56147	RRS1
A_24_P150580	0.0034	0.000225	1.56119	RASL12
A_23_P30363	0.000451	1.33e-05	1.5597	P4HA2
A_23_P106998	0.00197	0.000104	1.55817	MRPS23
A_23_P168019	0.000657	2.25e-05	1.55665	ZKSCAN3
A_33_P3329187	6.27e-05	9.09e-07	1.55659	DNMT1
A_33_P3267208	3.24e-06	1.88e-08	1.55266	CSNK1G1
A_23_P23356	8.4e-08	1.74e-10	1.55248	RRP15
A_33_P3347343	0.00294	0.000183	1.5517	CCDC102B
A_24_P605190	0.00491	0.000375	1.55066	PGGT1B
A_24_P204244	0.00303	0.000192	1.54898	ANXA2P1
A_23_P11201	0.00966	0.000957	1.54618	GPR34
A_23_P258570	0.0016	7.78e-05	1.54596	PSMD10
A_23_P251647	0.00277	0.000167	1.54594	RFESD
A_24_P338788	7.3e-06	5.51e-08	1.54577	CSNK1A1L
A_24_P579356	0.00826	0.000771	1.54495	ARHGAP28
A_23_P39542	0.00159	7.71e-05	1.54383	C2orf76
A_24_P143138	0.00277	0.000167	1.54377	FGD1
A_23_P154457	8.6e-06	6.89e-08	1.54371	NOL10
A_23_P209735	0.00399	0.000281	1.54352	ARMC9
A_23_P162171	0.000555	1.77e-05	1.54327	MCAM
A_24_P133253	0.00997	0.000999	1.54213	KITLG
A_23_P40847	0.000659	2.28e-05	1.54036	CHST2
A_33_P3417936	0.000549	1.74e-05	1.54025	HDAC11
A_24_P99090	0.000553	1.76e-05	1.53798	CKAP2
A_24_P122636	0.00099	3.97e-05	1.53638	BPNT1
A_23_P368909	0.00543	0.000431	1.53625	LINC00346
A_23_P155969	0.005	0.000386	1.53429	PLK4
A_32_P108826	0.000351	9.36e-06	1.53326	ZBTB41
A_24_P393470	0.000489	1.48e-05	1.53282	MEF2BNB
A_24_P108311	0.00131	5.84e-05	1.53137	NEDD4L
A_33_P3264364	0.000607	2.02e-05	1.53077	DNM3
A_33_P3233891	0.000118	2.14e-06	1.52907	SRP72
A_33_P3408762	0.000479	1.45e-05	1.52865	LMNA
A_23_P27315	0.00579	0.000472	1.52852	EMILIN2
A_23_P134295	5.61e-07	2.02e-09	1.52809	NUDT1
A_33_P3423740	0.000299	7.57e-06	1.52783	TMEM164
A_23_P416395	0.00199	0.000106	1.52622	STC2
A_23_P82913	3.66e-05	4.51e-07	1.52571	TRMT12
A_24_P802145	0.00178	9.05e-05	1.52525	IRS1
A_23_P35684	7.78e-05	1.19e-06	1.525	INPP5F
A_23_P345674	0.00949	0.000936	1.52464	ZNF71
A_33_P3214463	0.000357	9.61e-06	1.52348	MESP2
A_32_P806841	0.00359	0.000243	1.52311	ARL4A
A_23_P148785	8.63e-05	1.37e-06	1.52245	SFT2D2
A_23_P340722	0.00105	4.34e-05	1.52224	XPOT
A_32_P42574	7.64e-05	1.16e-06	1.52205	C1orf198
A_33_P3284077	6.37e-06	4.64e-08	1.52139	NUP133
A_23_P353574	1.28e-06	6.08e-09	1.52116	NEK7
A_24_P282237	0.000323	8.46e-06	1.51943	PRIM2
A_32_P162374	0.00554	0.000442	1.51874	C18orf54
A_33_P3258612	0.00551	0.000439	1.51842	PCNA
A_24_P225907	1.44e-05	1.3e-07	1.5184	DPH3
A_24_P91916	0.00226	0.000127	1.51525	NXT2
A_33_P3248227	0.00426	0.000306	1.51504	PVT1
A_24_P203407	0.00112	4.74e-05	1.51433	FITM2
A_24_P659836	0.00727	0.000643	1.51392	SYCE3
A_23_P368145	0.000264	6.35e-06	1.51118	GORAB
A_23_P89056	0.0055	0.000439	1.51096	NUP93
A_33_P3401428	0.00117	5.04e-05	1.50876	TMEM38B
A_23_P368259	0.000824	3.08e-05	1.50844	EID2B
A_24_P53519	0.00014	2.68e-06	1.50812	CHAF1A
A_23_P57306	0.00449	0.000331	1.50764	CHAF1B
A_24_P307580	0.00108	4.48e-05	1.50579	HTATIP2
A_23_P406438	0.000221	4.92e-06	1.50551	SRPK2
A_23_P371765	0.00333	0.000219	1.50472	C21orf56
A_33_P3888629	0.000574	1.86e-05	1.5046	MECOM
A_24_P416177	0.00897	0.000864	1.50194	ADCY7
A_24_P304154	0.00449	0.000331	1.50143	AMPD3
A_33_P3311956	0.00748	0.000667	1.50111	FEZ2
A_33_P3269278	0.00099	3.97e-05	1.50095	ZNF461
A_23_P31073	0.0079	0.000721	1.50013	MYB
A_23_P336929	0.0085	0.000801	1.49896	MED29
A_24_P88850	0.00274	0.000165	1.49767	MRAS
A_23_P215875	1.84e-05	1.81e-07	1.49766	DCAF13
A_23_P363778	0.0083	0.000777	1.4964	FRZB
A_32_P162250	0.00153	7.28e-05	1.49594	ARHGAP18
A_23_P101551	0.00584	0.000478	1.4956	BCAT2
A_23_P413193	0.000239	5.55e-06	1.49556	SFR1
A_23_P389919	0.000756	2.73e-05	1.4955	WHSC1
A_33_P3247803	0.00131	5.81e-05	1.49455	RBM12B
A_23_P27947	0.000102	1.75e-06	1.49343	PDCD2L
A_23_P67771	0.00225	0.000125	1.49309	BARD1
A_33_P3258117	0.00101	4.08e-05	1.49228	HELLS
A_23_P209200	0.00893	0.000859	1.49197	CCNE1
A_24_P120251	0.00506	0.000392	1.49191	TM4SF18
A_23_P43248	0.0032	0.000208	1.49176	TAF2
A_33_P3372666	0.0084	0.000789	1.49088	PDGFA
A_33_P3304372	0.00883	0.000845	1.4908	TMEM144
A_33_P3306146	0.0031	0.000198	1.49057	PLAU
A_23_P99452	0.00284	0.000173	1.48627	BRCA2
A_23_P125265	2.54e-05	2.85e-07	1.48472	KPNA2
A_23_P57277	0.00166	8.17e-05	1.48352	C21orf7
A_24_P62860	0.00055	1.75e-05	1.48251	STAM2
A_24_P639505	3.98e-08	7.02e-11	1.48186	STX6
A_24_P48627	0.00121	5.22e-05	1.48106	PIAS4
A_33_P3320010	0.00519	0.000405	1.48083	SCML2
A_23_P349882	2.16e-07	5.78e-10	1.47772	PDCL
A_23_P67829	1.34e-08	1.48e-11	1.47593	UXS1
A_24_P321511	0.00106	4.4e-05	1.47548	GOLT1B
A_23_P206324	0.00765	0.00069	1.47526	HSDL1
A_33_P3340769	0.00379	0.000262	1.47236	ADAM9
A_23_P18196	8.37e-05	1.3e-06	1.47149	RFC4
A_19_P00321743	0.00174	8.71e-05	1.4714	XLOC_012861
A_23_P168864	0.00116	4.95e-05	1.46957	ZNF16
A_24_P112087	0.00224	0.000124	1.46952	ASF1A
A_23_P93269	0.00227	0.000127	1.46687	ZNF165
A_33_P3401243	0.000145	2.79e-06	1.46533	OLFML2B
A_33_P3396089	0.0006	1.98e-05	1.46508	SLC38A6
A_33_P3344243	4.79e-06	3.04e-08	1.46483	C4orf46
A_33_P3287646	9.11e-05	1.49e-06	1.46037	HSPB1
A_24_P267592	7.59e-05	1.15e-06	1.45984	SAMHD1
A_33_P3268472	0.00119	5.1e-05	1.45788	CTSC
A_33_P3351027	0.0025	0.000146	1.45784	PEX2
A_24_P194508	4.98e-05	6.7e-07	1.45542	SPIN2B
A_33_P3410507	0.0019	9.88e-05	1.45518	CEP170
A_24_P565556	0.000795	2.93e-05	1.45184	ALG1
A_33_P3404641	0.00825	0.00077	1.45184	LOC150381
A_33_P3302280	0.000525	1.63e-05	1.45174	PDIK1L
A_24_P940411	0.000543	1.71e-05	1.45104	CXorf36
A_23_P433791	0.00254	0.000149	1.45064	C1orf124
A_23_P301360	0.00314	0.000202	1.45053	ZNF572
A_23_P102517	0.00627	0.000527	1.45028	PDE6D
A_24_P83678	0.00285	0.000174	1.44927	MMS22L
A_24_P942112	0.00122	5.3e-05	1.44924	POLR1B
A_23_P26314	0.000592	1.94e-05	1.44865	ZNF319
A_24_P88031	0.00223	0.000123	1.44604	C8orf33
A_23_P338325	9.92e-05	1.7e-06	1.44535	ELK3
A_33_P3282075	0.00502	0.000388	1.44396	SP6
A_33_P3402414	5.59e-07	1.96e-09	1.4421	SEPT7
A_23_P215525	0.000229	5.17e-06	1.44204	OSBPL3
A_33_P3306843	0.000918	3.58e-05	1.44169	ZNF836
A_33_P3231367	0.000791	2.91e-05	1.44089	ATXN10
A_33_P3334419	0.00883	0.000845	1.44061	RPS6KL1
A_23_P155360	0.000113	2.03e-06	1.44	HDAC11
A_23_P61569	0.000633	2.13e-05	1.43914	VAMP4
A_23_P114299	0.00577	0.000469	1.43901	CXCR3
A_33_P3215517	0.0014	6.4e-05	1.43898	RCC2
A_23_P126291	5.61e-07	2.02e-09	1.43863	SNRPE
A_23_P257956	3.09e-08	4.58e-11	1.43836	ILF2
A_24_P214231	0.00141	6.44e-05	1.43665	STIL
A_23_P122805	4.72e-06	2.98e-08	1.43649	TMEM209
A_33_P3289865	0.00179	9.11e-05	1.43579	PLCL1
A_33_P3314146	0.00252	0.000148	1.43555	MINA
A_33_P3405213	0.00014	2.69e-06	1.43505	PECAM1
A_23_P155765	0.000409	1.15e-05	1.43484	HMGB2
A_23_P309720	0.00178	9.02e-05	1.43409	GABRD
A_23_P201731	0.00104	4.26e-05	1.43405	TRAF5
A_23_P159027	0.00506	0.000392	1.43212	ZNF521
A_23_P152984	2.41e-05	2.65e-07	1.43126	THOC4
A_33_P3425296	0.00299	0.000188	1.43112	LOC387646
A_23_P97810	0.000719	2.55e-05	1.4309	PARG
A_33_P3396692	0.000386	1.06e-05	1.42851	SSR1
A_23_P2573	0.000119	2.15e-06	1.42736	TMEM117
A_23_P55020	0.00775	0.000702	1.42703	CD300LF
A_24_P271014	0.000997	4.02e-05	1.42605	PPP4R1
A_33_P3520835	0.000481	1.45e-05	1.42598	FLJ41455
A_33_P3410589	0.00547	0.000435	1.42473	FAM43A
A_23_P28886	0.000137	2.63e-06	1.42291	PCNA
A_23_P487	3.81e-05	4.78e-07	1.41967	UCK2
A_33_P3386760	0.00282	0.000172	1.41846	CHEK2
A_32_P15799	0.000262	6.29e-06	1.41835	HMGN2
A_33_P3338909	1.07e-07	2.28e-10	1.41826	ARPC5
A_23_P162719	0.00239	0.000136	1.41682	DIAPH3
A_24_P398691	0.000355	9.53e-06	1.41672	ABHD13
A_33_P3808996	1.15e-05	9.76e-08	1.41561	SPATS2
A_23_P70328	7.74e-05	1.18e-06	1.4156	CENPQ
A_24_P253215	0.00756	0.000676	1.41471	EMG1
A_24_P185604	0.00913	0.000886	1.41439	NDRG3
A_23_P42335	0.00207	0.000111	1.41372	FANCE
A_23_P157038	0.000781	2.85e-05	1.41355	CNPY4
A_23_P217428	0.00734	0.000651	1.41281	ARHGAP6
A_33_P3308749	0.000374	1.01e-05	1.41229	LAMA4
A_23_P302654	0.00371	0.000254	1.41195	CEP72
A_33_P3219475	0.00336	0.000222	1.41193	C9orf30-TMEFF1
A_23_P129014	3.71e-05	4.61e-07	1.41163	EFCAB11
A_24_P314351	2.16e-05	2.29e-07	1.41111	ZBTB33
A_24_P346126	0.000118	2.14e-06	1.40985	SERF1A
A_32_P9382	8.6e-05	1.36e-06	1.40968	MZT1
A_23_P156284	0.0087	0.000828	1.40951	DBN1
A_23_P356139	0.00037	1e-05	1.40733	FAM178A
A_23_P86330	8.31e-05	1.29e-06	1.40657	IER5
A_24_P49190	0.0022	0.000121	1.40529	C17orf58
A_33_P3344086	1.38e-05	1.24e-07	1.4025	HIST1H2AJ
A_23_P152406	0.00231	0.000131	1.40209	CAPNS2
A_23_P156562	0.0067	0.000572	1.40199	CRIP3
A_24_P405981	0.00585	0.000479	1.40108	TTC33
A_33_P3414127	0.000146	2.83e-06	1.39989	ZNF260
A_24_P159312	0.00119	5.13e-05	1.39968	SLC7A6
A_24_P174367	6.42e-07	2.42e-09	1.39918	PPP1R2
A_33_P3395758	0.000785	2.87e-05	1.3988	C14orf28
A_33_P3219591	0.000345	9.17e-06	1.39668	RNF213
A_23_P104073	0.00844	0.000793	1.39616	S100A3
A_24_P330971	0.000901	3.49e-05	1.39391	EIF3K
A_23_P117163	0.000322	8.4e-06	1.39312	RCBTB1
A_24_P703830	0.0047	0.000351	1.39179	NANOS3
A_33_P3230324	0.000135	2.57e-06	1.39019	COPS8
A_23_P359854	0.000258	6.15e-06	1.38849	BEND3
A_24_P563545	0.00119	5.11e-05	1.38834	SLC30A7
A_23_P214222	0.00228	0.000129	1.3876	MARCKS
A_23_P210763	0.00793	0.000725	1.3875	JAG1
A_33_P3389023	0.000831	3.11e-05	1.3873	SRD5A3
A_33_P3217238	0.00102	4.14e-05	1.38703	ATAD2
A_32_P114574	8.53e-05	1.34e-06	1.38577	CACYBP
A_33_P3359157	0.00252	0.000147	1.3842	FAM189B
A_23_P71415	0.000161	3.21e-06	1.38346	WDYHV1
A_23_P28375	0.000353	9.44e-06	1.38213	GMCL1
A_33_P3243093	0.00318	0.000206	1.37989	RGS5
A_24_P397515	3.04e-05	3.58e-07	1.37906	HMGN4
A_33_P3423121	0.00113	4.75e-05	1.37656	RDX
A_24_P285522	0.00181	9.23e-05	1.37647	MAP4K3
A_23_P138881	0.0048	0.000363	1.37637	ACTN3
A_23_P436476	3.24e-08	5.22e-11	1.37511	RBM34
A_33_P3350758	0.000735	2.63e-05	1.37337	RASAL2
A_33_P3339915	5.34e-06	3.58e-08	1.37266	REXO1L1
A_23_P43255	0.000253	5.95e-06	1.37182	FAM49B
A_24_P43391	0.00166	8.22e-05	1.37117	TMEM165
A_32_P144342	0.00718	0.000631	1.36939	PARP4
A_23_P215214	0.00109	4.54e-05	1.36909	LMBR1
A_33_P3391005	0.00146	6.79e-05	1.36804	NEDD4L
A_33_P3339361	0.00553	0.000442	1.36689	ARHGAP11A
A_33_P3325404	0.00542	0.00043	1.36638	CRIP3
A_23_P203030	4.51e-05	5.9e-07	1.36578	DLAT
A_23_P108492	0.00192	0.000101	1.36488	MARS2
A_24_P137376	0.00402	0.000283	1.36452	ATP2C1
A_23_P131771	0.00204	0.000109	1.36324	TPD52L2
A_24_P296508	0.00233	0.000132	1.36231	SLC43A2
A_33_P3405004	0.00511	0.000397	1.36155	NFXL1
A_23_P7873	0.000355	9.54e-06	1.36111	MCM3
A_23_P201918	0.0048	0.000362	1.35892	ABCB10
A_23_P62932	0.000237	5.44e-06	1.35881	ATP1B1
A_24_P276791	0.0016	7.81e-05	1.35828	LRRC42
A_33_P3392447	0.0042	0.000301	1.35752	BCL10
A_23_P94461	0.00272	0.000163	1.35621	FSD1L
A_33_P3331345	0.000107	1.89e-06	1.3537	DUSP11
A_24_P303199	1.15e-05	9.77e-08	1.35362	ARL15
A_24_P63522	0.00785	0.000715	1.35046	HMGCS1
A_24_P944049	0.00207	0.000112	1.35025	CEP68
A_32_P95914	0.00208	0.000112	1.34959	MMS22L
A_24_P330796	0.00229	0.000129	1.3483	MKS1
A_23_P215778	0.000673	2.34e-05	1.34769	DUS4L
A_24_P411121	0.000499	1.53e-05	1.3466	TNFRSF18
A_33_P3254606	0.00401	0.000282	1.34542	WDR62
A_24_P270999	0.00844	0.000793	1.34429	SCN4A
A_24_P218979	0.0067	0.000573	1.34376	CDCA3
A_24_P193943	0.00696	0.000604	1.34179	PIGN
A_23_P419641	0.00186	9.61e-05	1.34134	DLL4
A_23_P35256	0.000964	3.81e-05	1.34122	POLR3C
A_33_P3298062	1.13e-05	9.59e-08	1.33992	ABCC5
A_23_P125771	0.00141	6.44e-05	1.33974	HCFC1
A_32_P158355	0.000269	6.53e-06	1.33914	ALG1L
A_33_P3378047	0.00142	6.55e-05	1.3387	SESTD1
A_33_P3365611	0.00175	8.81e-05	1.33731	BTF3L4
A_33_P3247255	0.000808	2.99e-05	1.33671	TMCO3
A_23_P111297	1.03e-05	8.58e-08	1.33627	RPP40
A_24_P44279	0.00034	9.02e-06	1.33532	FBXW8
A_23_P356021	0.00289	0.000178	1.33523	FANCB
A_33_P3351120	0.00458	0.00034	1.33483	TXNRD1
A_33_P3392187	0.00516	0.000402	1.33443	CCDC85A
A_33_P3418170	0.00158	7.61e-05	1.33341	DDX58
A_33_P3406636	0.00509	0.000395	1.33069	ZFP62
A_33_P3217819	0.00788	0.000719	1.33024	CCNE2
A_33_P3833256	0.00209	0.000113	1.33002	LOC440028
A_23_P145089	0.00119	5.13e-05	1.32926	HSP90AB1
A_23_P501080	0.000338	8.94e-06	1.32884	ZNF92
A_33_P3591761	0.00357	0.000241	1.32847	FAM91A1
A_24_P218587	0.000112	2e-06	1.32832	MED17
A_33_P3209096	0.00105	4.34e-05	1.32823	CD58
A_33_P3275174	0.000315	8.17e-06	1.32783	ZNF705G
A_23_P318296	0.00482	0.000365	1.32783	PLEKHA8
A_33_P3214466	0.00895	0.000861	1.32705	MESP1
A_23_P20122	0.000658	2.26e-05	1.32697	ZC3HAV1
A_23_P200222	0.00796	0.000729	1.32692	LRP8
A_24_P223384	0.0051	0.000396	1.32596	HIST1H2AB
A_23_P630	0.000964	3.8e-05	1.32566	MSTO1
A_23_P256735	7.49e-05	1.12e-06	1.3255	PGCP
A_33_P3412613	0.00114	4.8e-05	1.32525	TMPO
A_23_P80940	0.00968	0.000961	1.32522	PPAT
A_23_P23765	0.00563	0.000453	1.32428	ITGB3BP
A_23_P202905	0.00186	9.62e-05	1.32387	TIRAP
A_23_P502170	0.00579	0.000471	1.32353	DYNC2LI1
A_24_P248240	0.00249	0.000144	1.32294	SYT11
A_24_P677634	1.57e-06	7.74e-09	1.32247	LOC493754
A_24_P270144	0.000519	1.6e-05	1.3221	CD63
A_33_P3232532	0.00262	0.000156	1.32126	EDEM3
A_24_P12065	0.000852	3.23e-05	1.32097	CCNG2
A_24_P101786	0.000614	2.04e-05	1.32078	THADA
A_23_P434944	0.00511	0.000397	1.32032	ILF3
A_33_P3357322	0.000258	6.16e-06	1.31973	SMC2
A_23_P201628	0.00643	0.000543	1.31968	LAMC1
A_24_P345993	0.00104	4.25e-05	1.3187	CANX
A_32_P208424	1.73e-06	8.69e-09	1.31778	H3F3A
A_24_P217834	1.23e-06	5.71e-09	1.31745	HIST1H3D
A_32_P20454	8.97e-05	1.45e-06	1.31694	COPA
A_24_P288954	0.000874	3.33e-05	1.31676	SRRD
A_33_P3266828	0.000361	9.73e-06	1.31668	TMEM8B
A_23_P108265	5.69e-06	3.93e-08	1.31589	OR7C2
A_33_P3321432	0.000831	3.11e-05	1.31443	FAM198B
A_23_P43317	0.00627	0.000527	1.31402	PRDM12
A_24_P363679	0.00671	0.000574	1.31309	ATP6V1H
A_32_P49423	0.00187	9.71e-05	1.31245	NPM1
A_24_P162287	0.0029	0.000179	1.31226	CEP250
A_33_P3349145	0.000154	3.01e-06	1.31204	TTLL1
A_23_P258814	0.00145	6.7e-05	1.31203	DPH3P1
A_23_P65712	3.24e-08	5.18e-11	1.31155	FAM103A1
A_33_P3366102	0.000178	3.68e-06	1.31058	KLHL7
A_23_P119254	0.00241	0.000138	1.31042	ASF1B
A_24_P77947	0.000597	1.97e-05	1.30999	CCDC132
A_24_P876522	0.00365	0.000249	1.30969	GPX8
A_23_P33894	0.00754	0.000675	1.30957	MAGED2
A_23_P21162	0.00163	7.99e-05	1.30957	TCTEX1D2
A_23_P353514	0.00248	0.000144	1.30932	MSL3
A_24_P42501	0.0011	4.62e-05	1.30923	ACOT9
A_33_P3405500	0.00317	0.000205	1.30853	SACS
A_32_P197561	0.00306	0.000195	1.3084	EBF1
A_33_P3221438	0.000108	1.92e-06	1.30835	XXYLT1
A_24_P276628	0.000211	4.62e-06	1.30702	PPT1
A_23_P250644	0.00184	9.45e-05	1.30626	CDKN2AIPNL
A_23_P156739	0.00151	7.14e-05	1.30609	C6orf125
A_23_P160631	2.08e-05	2.15e-07	1.30561	CCT3
A_24_P388940	0.00756	0.000677	1.30467	C6orf162
A_33_P3302115	4e-05	5.06e-07	1.30444	CAPRIN1
A_23_P137984	0.000686	2.4e-05	1.30428	S100A10
A_24_P37264	0.00854	0.000806	1.30255	RNF144A
A_23_P132889	0.00136	6.11e-05	1.30091	CRMP1
A_24_P336718	0.00395	0.000277	1.30056	RABIF
A_23_P311144	0.00723	0.000639	1.30036	CCDC138
A_33_P3775007	0.000467	1.4e-05	1.30028	ASAP1
A_33_P3441576	0.00067	2.32e-05	1.29974	SRGAP2P1
A_23_P104876	0.000642	2.18e-05	1.2996	SPA17
A_23_P26759	0.00317	0.000204	1.29929	CANT1
A_33_P3362616	0.00169	8.38e-05	1.29747	PRR3
A_23_P48307	0.00471	0.000353	1.29611	PABPC3
A_33_P3313030	1.39e-05	1.25e-07	1.29574	TXNDC15
A_23_P152356	8.07e-07	3.34e-09	1.29569	ZNF200
A_23_P368195	0.00292	0.000181	1.29557	LSM11
A_23_P32785	0.000438	1.28e-05	1.29511	C3orf38
A_23_P157449	0.00325	0.000212	1.29386	POLR2K
A_23_P143190	0.00518	0.000403	1.2937	MYBL2
A_24_P41570	0.00158	7.61e-05	1.29242	H2AFZ
A_24_P219114	0.0039	0.000272	1.29209	SEL1L
A_23_P501634	0.00055	1.75e-05	1.29155	BTN2A1
A_24_P7179	0.000908	3.52e-05	1.29141	DIP2A
A_23_P476	0.00179	9.11e-05	1.29126	MPZL1
A_23_P42718	0.00707	0.000617	1.29026	NFE2L3
A_23_P130856	0.00112	4.73e-05	1.28994	CEP89
A_23_P212844	0.00407	0.000288	1.28884	TACC3
A_32_P24585	0.00539	0.000427	1.28836	SH3PXD2B
A_33_P3310989	0.000325	8.5e-06	1.28708	UBAP2L
A_33_P3659876	0.00781	0.00071	1.28494	NCAPG2
A_32_P204676	0.00446	0.000327	1.28221	FABP5
A_24_P916378	0.00349	0.000234	1.28115	HNRPLL
A_23_P147383	0.00899	0.000868	1.28068	GPAA1
A_23_P46131	0.000509	1.56e-05	1.27841	GRRP1
A_32_P155811	0.000354	9.48e-06	1.27823	CD2AP
A_23_P257945	0.00126	5.5e-05	1.27453	HCCS
A_32_P70724	0.000678	2.37e-05	1.27429	KDM5B
A_24_P136161	0.000162	3.22e-06	1.274	HNRNPCL1
A_23_P314115	0.00515	0.000401	1.27367	BMI1
A_33_P3421695	4.99e-06	3.24e-08	1.27033	CTNNB1
A_23_P397238	0.00399	0.000281	1.2689	FKBP1A
A_23_P322	0.000564	1.81e-05	1.26794	EFNA4
A_24_P39101	0.000237	5.45e-06	1.26728	KCTD10
A_23_P85893	0.00078	2.84e-05	1.26569	C1orf85
A_33_P3405103	0.00399	0.00028	1.26549	FLYWCH1
A_23_P256223	0.0015	7.07e-05	1.26434	VBP1
A_33_P3256425	0.00365	0.000249	1.26312	BICD1
A_24_P78161	0.000174	3.56e-06	1.26289	PLAA
A_23_P8900	0.000756	2.73e-05	1.26127	COX6C
A_23_P46063	0.00227	0.000128	1.26117	NME7
A_24_P305764	5.27e-05	7.24e-07	1.26102	SMS
A_23_P12336	0.00907	0.000879	1.26064	PRMT6
A_23_P396353	0.00375	0.000259	1.26046	NIN
A_32_P235796	0.00418	0.000299	1.26039	BBS12
A_19_P00316375	0.00487	0.000371	1.26011	XLOC_006702
A_23_P25019	0.00285	0.000174	1.25955	PRIM1
A_24_P106794	0.00917	0.000891	1.259	NUDCD1
A_23_P146644	0.0015	7.03e-05	1.25765	ANXA2
A_23_P111273	1.54e-06	7.57e-09	1.25721	TBC1D7
A_23_P121533	0.00616	0.000515	1.2569	SPON2
A_24_P886040	0.0053	0.000417	1.25678	DCP2
A_33_P3346132	0.000182	3.81e-06	1.2558	RUFY2
A_23_P85543	5.47e-05	7.6e-07	1.25528	RNF2
A_23_P170088	0.0054	0.000428	1.25374	EXD3
A_24_P769672	0.000558	1.78e-05	1.25362	C12orf73
A_33_P3210585	0.000129	2.4e-06	1.25182	AAK1
A_33_P3716128	0.000913	3.55e-05	1.25097	SMC4
A_23_P46924	1.6e-05	1.53e-07	1.25037	BUB3
A_33_P3214650	0.00117	5.02e-05	1.25027	TAP2
A_23_P8380	0.000683	2.39e-05	1.2493	C7orf49
A_33_P3325723	0.00697	0.000606	1.24903	CHN1
A_32_P30649	0.00604	0.000501	1.24766	ETV5
A_23_P327777	0.00239	0.000137	1.24744	GATS
A_33_P3243667	0.00278	0.000168	1.24736	ZNF678
A_33_P3272828	0.00196	0.000104	1.24655	RAD1
A_33_P3353816	0.00531	0.000419	1.24543	ITGA4
A_33_P3323453	0.00575	0.000466	1.24517	HM13
A_33_P3418400	0.00289	0.000178	1.24318	ATG10
A_33_P3268954	0.00185	9.53e-05	1.24286	FBLL1
A_23_P252471	0.000546	1.73e-05	1.24258	PECAM1
A_23_P202737	0.000466	1.39e-05	1.24053	JRKL
A_33_P3368500	2.99e-05	3.49e-07	1.24021	IFT52
A_23_P71241	5.96e-06	4.17e-08	1.23948	SEC61G
A_23_P380998	0.000768	2.79e-05	1.23919	R3HDM1
A_23_P103070	5.47e-05	7.57e-07	1.23916	YWHAH
A_23_P362712	0.00813	0.000753	1.23872	ABHD11
A_24_P15586	0.00491	0.000375	1.23867	THAP5
A_24_P303647	0.00113	4.76e-05	1.23671	C7orf60
A_33_P3378051	0.00442	0.000323	1.23502	SESTD1
A_24_P54131	0.00608	0.000506	1.23447	DCLRE1B
A_24_P251599	0.0047	0.000352	1.23446	CAV3
A_33_P3306103	0.00668	0.000571	1.23445	CALCRL
A_23_P254978	0.00291	0.00018	1.23427	TATDN1
A_23_P48175	6.22e-05	9e-07	1.23339	TMEM106C
A_24_P879740	0.00697	0.000606	1.23319	MAP1B
A_23_P501770	0.000631	2.12e-05	1.23201	ATRIP
A_23_P133868	0.00261	0.000154	1.22823	ZKSCAN4
A_33_P3349591	0.0018	9.18e-05	1.22778	LOC100129461
A_24_P512054	0.00145	6.71e-05	1.22672	DDX50
A_32_P155364	4.69e-05	6.19e-07	1.22624	RPL7
A_23_P206792	0.00267	0.00016	1.22557	ZNF764
A_33_P3341656	2.67e-05	3.04e-07	1.22492	MEF2D
A_33_P3393175	0.00177	8.98e-05	1.22488	CAPN7
A_23_P89921	0.00301	0.00019	1.22436	ZNF180
A_33_P3240912	0.00373	0.000256	1.22419	MAGT1
A_23_P201035	0.00029	7.21e-06	1.22404	GBA
A_23_P201672	0.00366	0.00025	1.22396	METTL13
A_33_P3234989	0.00221	0.000122	1.22378	IFT81
A_24_P226116	0.000914	3.56e-05	1.22207	NAA15
A_23_P163458	0.000172	3.52e-06	1.22159	EHD4
A_33_P3691860	0.000312	8.03e-06	1.22127	FAM122B
A_23_P416608	2.67e-05	3.04e-07	1.22123	LAMP2
A_23_P156327	0.00176	8.84e-05	1.22015	TGFBI
A_33_P3315425	0.000901	3.49e-05	1.21992	METTL4
A_23_P342751	0.00166	8.22e-05	1.21931	FLJ25694
A_33_P3367017	0.00695	0.000603	1.21855	BRMS1
A_23_P44781	0.00339	0.000224	1.21828	CDKAL1
A_23_P52127	2.58e-05	2.91e-07	1.21763	ACBD6
A_32_P148672	4.87e-05	6.53e-07	1.21689	SNRPD1
A_24_P43876	0.00159	7.7e-05	1.21645	C9orf40
A_23_P53646	0.00238	0.000136	1.21626	NAP1L1
A_23_P138717	0.00885	0.000848	1.21489	RGS10
A_23_P7896	0.00473	0.000356	1.21481	DUSP22
A_24_P377277	4.27e-05	5.51e-07	1.21474	HSPA4
A_23_P141362	0.00587	0.000481	1.21451	FZD2
A_23_P157580	0.00121	5.26e-05	1.21414	SDCBP
A_33_P3332081	0.00359	0.000244	1.21397	KHDRBS3
A_33_P3239512	0.00518	0.000404	1.21391	ZNF836
A_33_P3289426	0.00182	9.32e-05	1.21372	ZNF775
A_23_P252201	0.000594	1.95e-05	1.20913	EAF2
A_33_P3284711	0.00359	0.000244	1.20908	FBXL19-AS1
A_23_P124570	0.00919	0.000894	1.2083	FER
A_23_P156620	0.0019	9.92e-05	1.20827	ZNF184
A_23_P380951	0.00708	0.000619	1.20806	ZNF420
A_23_P111621	0.000573	1.85e-05	1.2056	GTF2IRD1
A_33_P3236921	0.000382	1.04e-05	1.20548	PARP1
A_23_P98205	0.00675	0.000579	1.2051	CHST1
A_23_P360245	0.000398	1.1e-05	1.20509	NUDCD2
A_23_P421401	0.00592	0.000488	1.2043	PDGFRB
A_33_P3210363	0.0039	0.000273	1.20338	LOC100128191
A_33_P3305458	7.32e-05	1.09e-06	1.2017	ATF6B
A_23_P251945	0.00358	0.000242	1.2017	DCTN4
A_33_P3209346	7.27e-05	1.08e-06	1.20168	IARS
A_33_P3258472	0.000346	9.23e-06	1.2015	SPTBN1
A_23_P253932	0.000246	5.74e-06	1.20134	FAIM
A_23_P60002	0.00535	0.000424	1.20066	TTC35
A_23_P154022	0.00119	5.12e-05	1.20025	C2orf44
A_33_P3268649	0.00182	9.31e-05	1.19861	SLC2A11
A_23_P170587	0.00314	0.000202	1.19857	SMYD2
A_33_P3856949	0.00201	0.000107	1.19771	LOC284513
A_33_P3331437	0.00173	8.64e-05	1.19731	ZNF518A
A_23_P122531	0.000747	2.68e-05	1.19707	C6orf48
A_24_P153511	0.000178	3.71e-06	1.19632	OSBPL8
A_23_P306105	0.000414	1.17e-05	1.19489	GALNT1
A_32_P103837	0.00612	0.00051	1.19365	FAM60A
A_24_P362646	0.00298	0.000187	1.19289	TXNDC9
A_33_P3333810	0.000714	2.53e-05	1.19254	UBE2V2
A_24_P194000	3.94e-06	2.41e-08	1.19177	SAE1
A_33_P3357445	0.00596	0.000493	1.19035	TDG
A_23_P1431	0.000143	2.76e-06	1.18844	BMPR1A
A_33_P3386344	0.00248	0.000144	1.18826	FANCA
A_23_P135977	0.000398	1.1e-05	1.18823	CKAP5
A_33_P3296687	0.00621	0.00052	1.18651	KRT33A
A_24_P261929	0.000379	1.03e-05	1.18543	IFI27L1
A_33_P3313476	0.00201	0.000107	1.18499	ZAR1L
A_33_P3336103	0.00147	6.85e-05	1.18369	TIGD5
A_23_P429082	0.00755	0.000675	1.18187	SPTY2D1
A_32_P36313	0.00513	0.000399	1.18144	VTI1A
A_23_P370097	0.00125	5.48e-05	1.1814	TMEM237
A_23_P43071	0.00704	0.000614	1.18115	MTERFD1
A_23_P89824	0.00933	0.000915	1.18004	C18orf45
A_23_P111037	2.77e-05	3.17e-07	1.17861	HIST1H3A
A_23_P157215	0.000714	2.52e-05	1.1785	BZW2
A_23_P357794	0.00425	0.000305	1.1781	MTBP
A_23_P28953	0.00291	0.000179	1.178	DNMT3B
A_33_P3399718	0.00148	6.91e-05	1.17674	LOC128322
A_33_P3419970	0.00984	0.000982	1.17629	NPB
A_32_P16258	3.27e-05	3.93e-07	1.1761	EXOC6B
A_33_P3217213	0.000329	8.63e-06	1.17602	PDLIM7
A_23_P7056	0.000996	4.01e-05	1.17602	SDAD1
A_33_P3407299	0.000106	1.87e-06	1.1753	ANP32E
A_24_P379512	0.00291	0.00018	1.17427	PIGK
A_33_P3218450	0.000977	3.89e-05	1.17319	CDC6
A_33_P3254811	0.00916	0.000889	1.17269	C3orf70
A_33_P3225522	0.00926	0.000904	1.17187	OAS2
A_23_P14493	0.00924	0.0009	1.17131	DNAAF2
A_33_P3339173	0.000306	7.79e-06	1.17095	SRP9
A_24_P274640	0.00476	0.000359	1.16984	GTF2H2D
A_23_P69226	0.00904	0.000874	1.16946	TMEM111
A_33_P3359753	0.00183	9.42e-05	1.16858	C1orf96
A_23_P81859	9.07e-05	1.48e-06	1.1683	HIST1H2AH
A_24_P362540	0.00813	0.000752	1.16769	ASAP2
A_23_P500614	0.00168	8.36e-05	1.16753	TNFRSF8
A_23_P49155	0.00459	0.000341	1.16745	CDH3
A_32_P54544	7.58e-06	5.86e-08	1.16687	CCT6A
A_24_P391230	0.00497	0.000381	1.1662	CYYR1
A_24_P517901	0.000638	2.16e-05	1.16478	HNRNPA1
A_32_P98502	0.000322	8.41e-06	1.16458	COX5A
A_23_P54622	0.00301	0.00019	1.16457	KIF22
A_23_P211748	3.07e-05	3.64e-07	1.16427	GTF2E1
A_33_P3211174	0.000432	1.25e-05	1.16413	PIAS4
A_32_P135336	0.0034	0.000225	1.1638	LOC388242
A_23_P2683	0.000887	3.4e-05	1.16311	RPAP3
A_33_P3225046	0.000495	1.51e-05	1.16296	CD34
A_33_P3882659	0.000661	2.29e-05	1.16262	HSP90AB5P
A_33_P3409124	0.0069	0.000597	1.16154	NR1D2
A_23_P70991	0.00225	0.000126	1.16127	AIMP2
A_32_P77502	0.000156	3.07e-06	1.16024	HNRNPA3
A_33_P3320533	0.00304	0.000192	1.15726	POLR1A
A_23_P63067	1.59e-07	3.62e-10	1.15667	DAP3
A_24_P394533	0.000617	2.06e-05	1.15586	NEU1
A_23_P355067	0.00102	4.14e-05	1.15583	TMCO1
A_23_P28507	0.00299	0.000188	1.15412	MGAT4A
A_23_P116387	0.00583	0.000476	1.15364	INCENP
A_23_P385034	0.00926	0.000904	1.15331	E2F3
A_24_P294703	0.000204	4.44e-06	1.15274	PRRC1
A_23_P48056	0.00472	0.000354	1.15189	CKAP4
A_23_P94009	0.000421	1.21e-05	1.15171	NAA38
A_23_P153037	0.00452	0.000334	1.1516	ZNF624
A_23_P99172	1.5e-05	1.41e-07	1.15074	CCDC77
A_24_P854913	0.0032	0.000208	1.15072	METTL21A
A_24_P339944	0.000466	1.39e-05	1.14954	PDGFB
A_23_P82162	0.00766	0.000691	1.14771	SMPD2
A_23_P306507	0.00607	0.000505	1.14739	KRAS
A_32_P19431	8.24e-06	6.53e-08	1.14737	HNRNPA1L2
A_32_P224666	0.00829	0.000774	1.14714	CAPZA2
A_32_P159612	0.000117	2.11e-06	1.14706	ACCN1
A_33_P3343750	0.00436	0.000317	1.14684	ZNF567
A_23_P123974	4.73e-05	6.27e-07	1.14669	DTYMK
A_23_P164405	0.00625	0.000525	1.14643	KRTAP2-4
A_23_P356554	0.00501	0.000387	1.14579	BAG2
A_24_P367329	0.000808	2.99e-05	1.14499	LOC440292
A_23_P38830	0.00986	0.000986	1.14477	ZNF552
A_23_P23380	9.76e-05	1.67e-06	1.14429	ELOVL1
A_24_P395621	0.000786	2.87e-05	1.14426	RUNDC1
A_24_P154948	0.00925	0.000902	1.14291	GARS
A_33_P3386965	0.000473	1.42e-05	1.14169	PIGM
A_33_P3373214	0.00156	7.44e-05	1.14127	ZHX1-C8ORF76
A_24_P400507	0.00578	0.000471	1.13875	C3orf64
A_23_P102770	0.000571	1.84e-05	1.13814	NAA20
A_32_P8015	1.94e-06	9.84e-09	1.13663	HNRNPA1L2
A_23_P20532	0.00588	0.000482	1.13592	CNTNAP3B
A_23_P142994	0.000968	3.84e-05	1.135	RBM45
A_33_P3330353	0.00343	0.000229	1.13473	MOSPD1
A_23_P308954	0.00299	0.000188	1.13467	BHLHB9
A_33_P3422812	0.000248	5.8e-06	1.13391	C7orf73
A_24_P15658	0.00558	0.000448	1.13229	LYSMD3
A_24_P320880	0.00663	0.000565	1.13227	SNX16
A_23_P68884	0.00719	0.000633	1.13226	DRG1
A_23_P97632	0.000415	1.17e-05	1.1319	EPRS
A_33_P3221119	0.00199	0.000106	1.13129	GON4L
A_23_P148446	9.06e-05	1.48e-06	1.12949	UBE2A
A_23_P413803	0.00926	0.000906	1.12947	POC5
A_33_P3252785	0.00194	0.000102	1.12935	PLAC9
A_33_P3285235	0.00349	0.000234	1.12844	ZNF507
A_23_P146209	0.00226	0.000126	1.12701	RNF170
A_23_P128147	0.000249	5.83e-06	1.12692	TUBA1B
A_23_P144465	1.31e-06	6.33e-09	1.12669	PAPSS1
A_23_P67424	0.00813	0.000753	1.12652	ZNF461
A_33_P3215953	0.000537	1.68e-05	1.12614	MPZL1
A_24_P252794	0.00257	0.000151	1.12591	CUL2
A_23_P103628	2.06e-05	2.1e-07	1.12572	HEATR1
A_24_P724040	0.00223	0.000124	1.12571	SNRPB2
A_23_P432545	0.00412	0.000293	1.12557	EFCAB4A
A_23_P17012	0.00379	0.000262	1.12341	SCRN3
A_23_P61280	0.00139	6.33e-05	1.12327	COPG2
A_24_P119259	0.00197	0.000104	1.1223	BLZF1
A_33_P3323448	0.00315	0.000203	1.12216	HM13
A_23_P152136	0.00189	9.81e-05	1.12169	GINS3
A_24_P106681	0.000136	2.59e-06	1.11992	YWHAG
A_24_P47988	0.00713	0.000627	1.11949	ELL3
A_23_P44617	4.93e-06	3.19e-08	1.11462	COPG
A_33_P3218188	0.00303	0.000192	1.11443	SPSB2
A_23_P330999	0.00274	0.000165	1.11379	MED23
A_24_P917866	0.000163	3.26e-06	1.11368	SET
A_23_P382775	0.00298	0.000187	1.11227	BBC3
A_23_P253571	0.0039	0.000273	1.11191	PHF5A
A_23_P18993	0.00404	0.000286	1.1118	MIER3
A_33_P3382162	0.000891	3.44e-05	1.11069	RFX5
A_33_P3347976	0.000638	2.15e-05	1.11008	MIB1
A_33_P3346791	0.00145	6.75e-05	1.109	SCAMP3
A_23_P128613	0.00551	0.00044	1.10873	KDELC1
A_32_P435367	1.91e-05	1.91e-07	1.10792	PSMD4
A_32_P50924	5.34e-06	3.56e-08	1.10684	HNRNPA1L2
A_33_P3274397	0.00224	0.000124	1.10626	CHM
A_23_P25097	3.17e-08	4.84e-11	1.106	LLPH
A_24_P497186	0.00136	6.16e-05	1.106	IRF2BP2
A_23_P87351	1.26e-05	1.1e-07	1.10459	RRM1
A_23_P254816	0.00188	9.72e-05	1.1044	TCF15
A_23_P16225	0.000413	1.16e-05	1.1032	BEST2
A_24_P56270	0.00271	0.000163	1.10265	DYRK2
A_23_P207014	0.000403	1.12e-05	1.10235	RAD51C
A_23_P21785	0.00321	0.000209	1.10061	NSUN3
A_23_P163117	0.00126	5.51e-05	1.0994	C14orf169
A_24_P220058	0.00136	6.09e-05	1.09749	MAPRE1
A_24_P216765	1.94e-05	1.95e-07	1.09675	TOMM20
A_23_P58647	0.000178	3.69e-06	1.09467	CTNNA1
A_23_P45917	4.78e-05	6.39e-07	1.09388	CKS1B
A_23_P329870	0.00737	0.000655	1.0938	RHBDF2
A_33_P3210875	0.000891	3.44e-05	1.0936	ATP7A
A_33_P3323368	0.00956	0.000945	1.09292	FLJ39639
A_23_P346390	0.00312	0.0002	1.09261	CXorf36
A_33_P3220347	0.00254	0.000149	1.09202	CNPY1
A_24_P217848	0.00102	4.12e-05	1.09199	HIST1H2AK
A_24_P91701	0.000477	1.44e-05	1.09196	C22orf43
A_23_P215175	0.00158	7.6e-05	1.09135	ABCF2
A_33_P3354539	0.00968	0.00096	1.09098	CHURC1
A_23_P430161	0.000332	8.74e-06	1.09089	EXOC8
A_24_P743907	3.77e-05	4.7e-07	1.08933	DNM1L
A_23_P203013	0.0093	0.000911	1.08696	NPAT
A_33_P3223648	0.00711	0.000623	1.08662	LOC100505876
A_33_P3279379	0.00634	0.000534	1.08618	DSTNP2
A_33_P3264895	6.99e-05	1.03e-06	1.08476	RHEBL1
A_24_P137997	0.00326	0.000214	1.08406	ZNF34
A_24_P74371	0.00161	7.86e-05	1.08348	CTSA
A_23_P112341	0.000165	3.32e-06	1.08276	RMI1
A_33_P3429576	9.44e-05	1.58e-06	1.08217	AP3S1
A_33_P3281741	0.00425	0.000305	1.08195	RFX8
A_23_P34835	0.000252	5.93e-06	1.08177	LMNA
A_23_P71644	0.00349	0.000234	1.08167	FANCG
A_23_P4474	0.00252	0.000147	1.0813	IER3IP1
A_24_P945000	0.000735	2.63e-05	1.08095	SKA2
A_32_P42780	0.000309	7.92e-06	1.0803	ZNF271
A_23_P845	0.00243	0.000139	1.07806	TOMM40L
A_33_P3228366	0.000595	1.96e-05	1.07723	XPO5
A_23_P47790	0.00578	0.00047	1.07715	METTL1
A_23_P218456	0.00611	0.000509	1.07712	ILF3
A_23_P258221	0.000178	3.71e-06	1.07673	ABCC5
A_23_P6771	0.00889	0.000854	1.07619	LMCD1
A_24_P192434	0.00495	0.000379	1.07566	TERF1
A_23_P118061	0.000114	2.06e-06	1.07562	CKLF
A_23_P164826	0.00769	0.000695	1.07526	RNASEH2A
A_33_P3289218	0.000673	2.34e-05	1.0745	AAK1
A_33_P3215720	0.000841	3.17e-05	1.07445	PPP1R2
A_23_P44974	0.00324	0.000212	1.07445	MRPL13
A_23_P10870	2.3e-05	2.46e-07	1.07443	DOLK
A_24_P319942	7.01e-05	1.04e-06	1.07329	SSR3
A_23_P67618	0.00936	0.000921	1.07308	ZNF792
A_33_P3240263	0.00278	0.000168	1.07202	POMP
A_33_P3321642	0.00357	0.000241	1.07181	GRHL2
A_23_P87323	0.00118	5.05e-05	1.07166	COMMD9
A_33_P3365228	0.00775	0.000704	1.07155	SEMA5B
A_23_P122464	3.66e-05	4.5e-07	1.07138	ZNF193
A_33_P3539223	0.00349	0.000234	1.06985	C9orf100
A_24_P370970	0.00332	0.000219	1.06912	NSL1
A_33_P3423240	0.00371	0.000255	1.06859	FAM21C
A_23_P22625	3.7e-05	4.59e-07	1.06693	SLC9A6
A_23_P79043	0.000239	5.55e-06	1.06669	TMEM147
A_24_P91310	0.00233	0.000132	1.06639	PSMC4
A_23_P82975	0.00129	5.66e-05	1.06633	VPS13B
A_23_P93881	0.000824	3.08e-05	1.06624	SYPL1
A_23_P48099	0.00076	2.75e-05	1.0662	NUP37
A_33_P3315929	2.51e-05	2.8e-07	1.06533	PTBP3
A_23_P34527	9.3e-06	7.59e-08	1.0651	FLAD1
A_23_P7679	0.00233	0.000132	1.06466	NUP155
A_23_P126167	0.00483	0.000366	1.06452	KCNN3
A_24_P286569	0.00927	0.000907	1.06443	LANCL2
A_24_P28657	0.00978	0.000975	1.0644	AHCTF1
A_33_P3405334	0.00109	4.54e-05	1.06382	GM2A
A_23_P20225	0.00857	0.00081	1.06362	RRM2B
A_23_P60248	0.000269	6.54e-06	1.06356	TXN
A_33_P3384900	0.000617	2.06e-05	1.06277	SNRPD2P2
A_23_P136635	1.96e-05	1.96e-07	1.06174	AP3B1
A_23_P123424	0.00288	0.000177	1.0615	CHRNB3
A_23_P166899	9.66e-05	1.64e-06	1.06121	DNAJB11
A_24_P172768	8.96e-05	1.45e-06	1.06102	GMFB
A_23_P77117	0.000321	8.37e-06	1.05974	TM6SF1
A_24_P84428	0.000409	1.15e-05	1.05949	CACYBP
A_33_P3370751	0.00441	0.000322	1.0586	SMURF2
A_23_P117980	0.00261	0.000154	1.05756	KATNB1
A_23_P45345	9.02e-05	1.46e-06	1.05719	HTATSF1
A_23_P134517	0.000254	6.03e-06	1.0571	PURB
A_24_P299996	6.11e-06	4.43e-08	1.05701	SHQ1
A_23_P65041	0.00417	0.000298	1.05621	RACGAP1P
A_23_P15272	0.00809	0.000746	1.05609	ABCC6
A_33_P3401621	0.00179	9.11e-05	1.05523	CCNB1
A_33_P3255814	0.00402	0.000283	1.05477	MRS2
A_24_P176714	0.00572	0.000463	1.05476	B9D1
A_24_P687594	0.0071	0.000622	1.05473	LIX1L
A_23_P156842	0.00319	0.000207	1.05469	EEF1E1
A_23_P115215	2.89e-05	3.34e-07	1.05449	VPS72
A_23_P52311	0.00399	0.00028	1.05448	TAF5
A_23_P73493	0.00074	2.66e-05	1.05443	CETN2
A_32_P115505	0.00927	0.000907	1.05439	LTN1
A_23_P52147	2.04e-05	2.08e-07	1.0533	TBCE
A_33_P3718352	0.00412	0.000293	1.05264	LOC170425
A_24_P542375	3.9e-07	1.25e-09	1.05225	PTMA
A_24_P339611	0.000128	2.37e-06	1.05146	PDCD5
A_24_P935881	0.00184	9.48e-05	1.05139	SERF1B
A_23_P210747	0.00012	2.19e-06	1.04995	TRMT6
A_33_P3278774	0.00679	0.000584	1.04873	ZNF44
A_23_P354894	0.00492	0.000376	1.04819	ZNF567
A_33_P3280192	0.00973	0.000967	1.04798	ANKRD27
A_33_P3354569	0.00228	0.000129	1.04795	GPD2
A_23_P23141	9.16e-07	3.95e-09	1.04791	H3F3A
A_32_P165340	6.17e-05	8.88e-07	1.04729	SRP9
A_24_P419211	0.00296	0.000185	1.04621	MTMR6
A_33_P3298057	3.65e-06	2.19e-08	1.0457	ABCC5
A_23_P27048	6.27e-07	2.34e-09	1.04559	TMEM199
A_23_P121222	0.000539	1.69e-05	1.04548	RAD18
A_23_P930	0.00969	0.000962	1.04545	APH1A
A_23_P97265	0.00139	6.31e-05	1.04484	GPATCH4
A_24_P273865	9.24e-05	1.54e-06	1.04404	MED20
A_23_P140434	0.00595	0.000492	1.04294	MYO5C
A_33_P3424295	0.00285	0.000174	1.04219	TRAF2
A_33_P3283237	0.000964	3.81e-05	1.04216	YY2
A_33_P3407065	0.00177	8.93e-05	1.04201	KIF2A
A_23_P334218	0.00453	0.000335	1.04199	WDR67
A_24_P823684	0.00202	0.000108	1.04177	HSP90AB1
A_24_P73943	0.00295	0.000183	1.04104	COX11
A_24_P204043	0.000842	3.18e-05	1.03999	ZNF318
A_32_P34589	0.00343	0.000229	1.03945	RSRC1
A_33_P3421338	0.00119	5.16e-05	1.03933	KIF18B
A_23_P321349	0.000901	3.49e-05	1.03913	SAAL1
A_24_P310630	0.00307	0.000195	1.03893	UPF3B
A_23_P100632	0.00719	0.000633	1.03887	HN1
A_33_P3356631	0.00594	0.000491	1.03887	ZNF192
A_23_P45475	0.00429	0.000309	1.03815	GLA
A_24_P73290	0.000659	2.27e-05	1.03784	ATP2A2
A_24_P36847	0.00952	0.000941	1.03742	DHX9
A_33_P3619819	6.8e-07	2.62e-09	1.03738	LOC100289388
A_33_P3622802	0.000264	6.34e-06	1.03593	ABI1
A_33_P3216337	4.48e-05	5.85e-07	1.03576	FTSJ1
A_24_P945113	0.00585	0.000479	1.03553	ACVRL1
A_24_P233960	0.00373	0.000256	1.0354	SNX27
A_23_P88893	0.00919	0.000894	1.03493	DEF8
A_24_P374943	0.00373	0.000256	1.03423	CXADR
A_23_P145904	1.49e-05	1.4e-07	1.03407	H2AFV
A_23_P428729	0.00725	0.000641	1.03276	ZMYM6
A_23_P143551	0.00163	7.97e-05	1.03209	ATP6V1E1
A_23_P20463	0.000425	1.22e-05	1.03132	RAD21
A_33_P3217347	0.00107	4.43e-05	1.03072	PJA1
A_23_P133424	0.000132	2.46e-06	1.03067	SKP1
A_33_P3231277	0.00126	5.52e-05	1.02993	HIF1A
A_32_P186226	0.00814	0.000755	1.02865	IPO7
A_23_P94174	0.00559	0.000449	1.02846	MRPL15
A_24_P13715	0.0092	0.000895	1.02739	FBXO22
A_23_P4572	1.31e-05	1.16e-07	1.02701	MYL12A
A_24_P188941	0.000786	2.88e-05	1.02663	NPM1
A_33_P3234643	0.00474	0.000357	1.02625	TMCO3
A_23_P160503	0.00265	0.000158	1.02544	GLRX2
A_33_P3251989	0.00152	7.2e-05	1.02534	CRIPT
A_24_P677642	0.00998	0.001	1.02488	FLJ31813
A_32_P205553	9.72e-05	1.65e-06	1.02458	RPL26L1
A_23_P74344	0.0074	0.000659	1.0245	TADA1
A_33_P3220381	0.00199	0.000106	1.02439	C5orf44
A_23_P204536	5.61e-07	2e-09	1.02417	SENP1
A_23_P132277	0.00927	0.000907	1.02333	MCM5
A_33_P3239122	0.00021	4.59e-06	1.02326	PPIH
A_33_P3287840	0.00343	0.000229	1.02314	STAM
A_23_P311150	0.00404	0.000285	1.0231	SPTSSA
A_24_P156886	0.000314	8.12e-06	1.02066	DDX59
A_23_P404091	6.01e-05	8.62e-07	1.02022	GRPEL2
A_23_P118038	0.000303	7.67e-06	1.02014	NUTF2
A_33_P3395321	0.00499	0.000384	1.01947	HN1
A_33_P3241591	0.00277	0.000167	1.01737	LOC100131864
A_23_P126888	0.00679	0.000584	1.01677	KIF21B
A_23_P111929	0.00383	0.000266	1.01553	OTUD6B
A_23_P252403	0.00672	0.000576	1.01505	COMMD10
A_24_P23995	0.000943	3.7e-05	1.0144	RNF187
A_23_P156049	0.00188	9.77e-05	1.01405	HEXB
A_32_P175539	6.67e-05	9.8e-07	1.01331	RCN2
A_23_P45699	0.000897	3.46e-05	1.01313	FUBP1
A_23_P345564	0.00176	8.86e-05	1.01207	OPRL1
A_23_P69188	0.00162	7.96e-05	1.01138	DPH3
A_24_P55465	0.00806	0.000741	1.01122	MTPN
A_23_P35168	0.000269	6.51e-06	1.0102	ALG6
A_33_P3280927	0.00209	0.000113	1.01012	SNHG7
A_23_P29422	0.00508	0.000394	1.01006	GYG1
A_33_P3244863	0.00222	0.000123	1.00939	CEP350
A_23_P34968	4.12e-05	5.26e-07	1.00924	SCNM1
A_23_P24529	0.00252	0.000147	1.00916	C11orf57
A_23_P21033	9.33e-06	7.65e-08	1.00907	GMPS
A_23_P165691	0.00021	4.59e-06	1.00847	PSMD14
A_33_P3297155	0.00828	0.000773	1.00778	GEMIN2
A_32_P139229	0.00245	0.000141	1.00721	ZNF543
A_23_P48886	0.000323	8.44e-06	1.00712	ADAM10
A_32_P24709	0.00326	0.000214	1.00681	ZNF642
A_23_P130020	0.00145	6.67e-05	1.00668	UTP18
A_23_P62920	0.00101	4.09e-05	1.00623	KIFAP3
A_32_P137266	0.0048	0.000363	1.0061	EFCAB7
A_23_P78664	0.0025	0.000146	1.00609	DDX39A
A_33_P3219260	0.000168	3.4e-06	1.00535	PDZD11
A_23_P103905	0.00542	0.00043	1.00502	UFC1
A_23_P7761	0.000177	3.64e-06	1.00479	C5orf22
A_33_P3465247	0.000169	3.42e-06	1.00443	KIF3A
A_32_P150030	0.00349	0.000234	1.00431	PPM1D
A_23_P369456	0.00625	0.000525	1.00401	SYS1
A_32_P64475	0.000776	2.82e-05	1.00377	C1orf55
A_33_P3665777	0.00041	1.15e-05	1.00291	HSP90AA1
A_23_P53152	2.76e-05	3.14e-07	1.00261	AKIP1
A_23_P159110	0.00499	0.000384	1.0026	SLC35E3
A_32_P76811	0.000418	1.19e-05	1.00212	HLA-F-AS1
A_23_P318420	0.00707	0.000617	1.00202	CTTNBP2NL
A_23_P92629	8.7e-05	1.38e-06	1.00135	CWC27
A_32_P160896	0.00144	6.65e-05	1.00083	FTMT
A_23_P69877	0.00112	4.69e-05	1.00012	ZFP62
A_33_P3399618	8.59e-05	1.35e-06	-1.00184	KLHL33
A_19_P00317974	0.00205	0.00011	-1.00199	XLOC_005342
A_33_P3240843	0.00926	0.000904	-1.0069	TMEM71
A_23_P140797	0.00435	0.000315	-1.00964	CDH8
A_33_P3424477	0.00226	0.000127	-1.01338	NDST3
A_33_P3225696	0.00222	0.000123	-1.01411	ZNF526
A_23_P26976	0.00781	0.00071	-1.01461	CHAD
A_24_P350245	0.0081	0.000747	-1.0152	DOCK5
A_33_P3322274	0.00222	0.000123	-1.01576	TNFRSF1B
A_23_P346093	0.00845	0.000795	-1.01727	TMC8
A_23_P159671	0.00134	5.97e-05	-1.01748	PHKA2
A_24_P125871	0.00157	7.52e-05	-1.01875	RIPK4
A_33_P3380211	0.00116	4.91e-05	-1.01987	AKAP9
A_23_P403745	0.000978	3.91e-05	-1.02013	MTSS1L
A_33_P3392123	0.00709	0.00062	-1.02055	LOC100233209
A_24_P391586	0.000977	3.9e-05	-1.02189	OAF
A_24_P178175	0.00385	0.000268	-1.02224	GGT1
A_23_P397308	0.00948	0.000935	-1.02276	KLC4
A_33_P3292864	0.00453	0.000335	-1.02395	ARHGEF1
A_23_P425750	0.00124	5.41e-05	-1.02428	ARMC6
A_24_P831309	0.00311	0.000199	-1.0244	C1orf229
A_24_P120537	0.00446	0.000327	-1.02502	SH3RF2
A_33_P3211809	0.00379	0.000263	-1.02616	RUNX1
A_33_P3286722	0.00968	0.000959	-1.0271	LOC390660
A_33_P3315475	0.000702	2.47e-05	-1.02806	WHAMM
A_33_P3239267	0.00662	0.000563	-1.02877	C3orf54
A_33_P3276068	0.00591	0.000487	-1.02899	BET3L
A_33_P3418790	0.00244	0.00014	-1.03157	GNRH2
A_23_P39616	0.000594	1.95e-05	-1.03174	ORC2
A_23_P252642	0.000646	2.2e-05	-1.03233	BBS5
A_33_P3420259	0.000168	3.39e-06	-1.03236	RN28S1
A_23_P207125	0.00341	0.000226	-1.03293	NLGN2
A_33_P3281033	0.00534	0.000422	-1.03347	MACROD2
A_23_P386973	0.000284	7.03e-06	-1.03362	TFAP2D
A_23_P337726	0.00228	0.000128	-1.03373	ATP6
A_23_P164691	0.000655	2.23e-05	-1.03465	ICAM3
A_23_P203391	0.0083	0.000776	-1.03521	ASRGL1
A_23_P166400	0.000929	3.63e-05	-1.03655	RASL10A
A_33_P3416814	0.00119	5.16e-05	-1.03685	MGAT1
A_33_P3337044	0.00497	0.000381	-1.03862	SLC2A6
A_23_P74229	2.41e-05	2.65e-07	-1.04026	STK40
A_23_P218079	0.0081	0.000747	-1.04075	SLC38A2
A_33_P3261902	0.000197	4.22e-06	-1.04125	ENOSF1
A_33_P3220152	6.58e-06	4.84e-08	-1.04251	SBNO2
A_33_P3332382	0.00423	0.000304	-1.04389	LOC100129406
A_33_P3336527	0.0075	0.00067	-1.04431	PDXDC1
A_23_P370454	0.000977	3.9e-05	-1.04498	KCNAB3
A_33_P3307965	0.00162	7.94e-05	-1.0461	AADACL3
A_33_P3213155	0.0026	0.000153	-1.04671	psiTPTE22
A_23_P24135	7.32e-05	1.09e-06	-1.04728	TACR2
A_33_P3368452	0.00923	0.000899	-1.04829	MICA
A_23_P406782	0.00643	0.000544	-1.04914	HPN
A_33_P3238777	0.00224	0.000125	-1.04934	FLJ45445
A_33_P3273737	0.0071	0.000622	-1.0499	LOC100129449
A_23_P403424	0.00867	0.000823	-1.05181	JMJD7-PLA2G4B
A_23_P431381	0.00466	0.000347	-1.05257	C14orf80
A_23_P73012	0.00227	0.000128	-1.05608	C9orf3
A_33_P3403963	0.00883	0.000846	-1.05644	ST8SIA6
A_33_P3711933	0.000888	3.41e-05	-1.05644	ARHGAP42
A_33_P3314594	0.00528	0.000415	-1.05709	RAB37
A_33_P3270059	0.00437	0.000318	-1.05865	RBMXL2
A_32_P46981	0.000346	9.23e-06	-1.05937	HSBP1L1
A_23_P142447	0.000495	1.51e-05	-1.06063	MYO1F
A_23_P217109	0.00525	0.000412	-1.06116	SLC31A2
A_33_P3256088	0.000325	8.53e-06	-1.06132	FLJ14186
A_33_P3410895	2.84e-05	3.27e-07	-1.06262	POR
A_33_P3280950	0.000188	3.99e-06	-1.06554	LOC144571
A_33_P3246774	0.00578	0.000471	-1.06683	LOC649201
A_32_P69368	0.00775	0.000703	-1.06732	ID2
A_33_P3295650	0.000441	1.29e-05	-1.06753	APBA1
A_33_P3311371	0.000181	3.77e-06	-1.06813	PDLIM2
A_24_P16559	0.00799	0.000733	-1.06844	FOXP2
A_33_P3303910	0.00176	8.87e-05	-1.06956	FAM53B
A_23_P348028	0.000449	1.32e-05	-1.07068	IL36A
A_33_P3563369	0.00104	4.25e-05	-1.07168	RPS2
A_32_P198325	0.00205	0.00011	-1.07208	C22orf36
A_33_P3381052	0.00449	0.000331	-1.07243	OR10K1
A_33_P3312489	0.00359	0.000244	-1.0727	VWA3B
A_33_P3388865	0.00262	0.000155	-1.07271	LRRC10
A_23_P167040	0.000185	3.89e-06	-1.07274	PDIA5
A_24_P69538	0.00682	0.000588	-1.0729	TLR4
A_23_P360209	0.000884	3.38e-05	-1.07493	ND3
A_23_P14975	0.00169	8.43e-05	-1.07506	C16orf48
A_33_P3235217	0.0077	0.000696	-1.07517	CTPS
A_23_P121120	0.0043	0.000311	-1.07886	GPR87
A_33_P3245415	0.00839	0.000787	-1.07887	N4BP2L1
A_33_P3630777	0.000191	4.08e-06	-1.07974	C8orf8
A_23_P502350	0.00483	0.000366	-1.08031	RFX2
A_23_P151907	0.00569	0.000459	-1.08084	PCSK6
A_33_P3380850	0.0061	0.000508	-1.08115	PAX2
A_33_P3308903	5.25e-06	3.47e-08	-1.08232	MIB2
A_23_P71624	0.00151	7.13e-05	-1.0828	PAX5
A_19_P00322173	0.00805	0.000739	-1.08381	XLOC_007602
A_33_P3236316	0.000631	2.13e-05	-1.08401	FLJ14186
A_23_P147822	0.00211	0.000115	-1.08435	EPS8L2
A_24_P158946	0.00973	0.000966	-1.08494	FGD4
A_23_P170337	0.0037	0.000253	-1.08496	ALDH4A1
A_33_P3220437	0.00854	0.000805	-1.0891	TNFAIP8L1
A_32_P703	0.00835	0.000782	-1.08971	LOC646626
A_33_P3360363	0.000314	8.09e-06	-1.09128	GATA4
A_24_P167970	0.00883	0.000846	-1.09259	TBX6
A_23_P106737	0.00335	0.000221	-1.093	LUC7L
A_23_P314805	0.00179	9.06e-05	-1.09322	TMEM56
A_23_P157607	0.000497	1.52e-05	-1.09337	INTS10
A_33_P3234804	0.00128	5.64e-05	-1.09426	CBR4
A_33_P3280421	0.00736	0.000653	-1.09531	CDC14C
A_23_P110764	0.000235	5.4e-06	-1.09591	MYOT
A_23_P155830	0.00136	6.11e-05	-1.09852	TBC1D14
A_33_P3292198	0.00133	5.93e-05	-1.10052	SUN5
A_23_P156807	0.00594	0.000491	-1.10061	CFLAR
A_23_P74042	0.00368	0.000251	-1.10093	LPHN2
A_33_P3395384	0.000133	2.5e-06	-1.10157	RPH3A
A_23_P36345	0.00412	0.000293	-1.10353	STARD10
A_32_P134290	4.53e-06	2.84e-08	-1.10363	ZCCHC2
A_23_P19226	0.00652	0.000554	-1.10429	DSE
A_33_P3268900	0.00913	0.000886	-1.10535	BNIP3L
A_33_P3326545	0.00159	7.7e-05	-1.10607	LRP5L
A_33_P3277532	0.0046	0.000342	-1.10666	LAMC3
A_33_P3297651	0.00263	0.000156	-1.10714	LOC100130540
A_23_P502142	0.00222	0.000123	-1.10769	FYN
A_33_P3212769	0.00926	0.000905	-1.10803	LOC100132686
A_23_P310350	0.000409	1.15e-05	-1.10835	SHPK
A_33_P3280044	0.000172	3.52e-06	-1.1094	ANKRD11
A_24_P39639	5.95e-05	8.49e-07	-1.10948	EXOSC6
A_23_P143143	0.00421	0.000301	-1.1099	ID2
A_33_P3291454	6.11e-06	4.43e-08	-1.11041	C10orf96
A_24_P383762	0.00566	0.000457	-1.11059	RASGEF1C
A_33_P3262555	0.000487	1.47e-05	-1.11129	MEX3D
A_23_P36305	0.000571	1.84e-05	-1.11156	ATG16L2
A_33_P3353116	0.00261	0.000154	-1.11531	SHBG
A_24_P204675	0.000188	3.95e-06	-1.11587	LOC100132247
A_33_P3300837	0.00352	0.000237	-1.11686	LDB2
A_33_P3261636	0.00064	2.16e-05	-1.11744	OR1M1
A_33_P3336925	0.000431	1.25e-05	-1.11754	PDLIM5
A_33_P3557274	0.000594	1.96e-05	-1.11873	LOC644686
A_33_P3371663	0.00973	0.000967	-1.11899	LTK
A_23_P326893	0.00765	0.00069	-1.11996	CCDC151
A_19_P00317885	0.000202	4.37e-06	-1.12293	XLOC_002613
A_33_P3275330	0.00277	0.000167	-1.12458	NADK
A_23_P341065	0.00252	0.000147	-1.12569	SELO
A_33_P3356080	0.000249	5.82e-06	-1.1265	LOC150935
A_33_P3243028	0.00881	0.000842	-1.12661	DSPP
A_23_P424617	0.00732	0.000648	-1.12718	PKHD1
A_33_P3227934	1.72e-06	8.63e-09	-1.12723	LOC100130430
A_33_P3351536	0.000407	1.13e-05	-1.12763	PTK2B
A_24_P928969	0.000582	1.89e-05	-1.12783	PTPN3
A_33_P3393245	0.00925	0.000902	-1.12817	FTSJD2
A_23_P40240	0.00948	0.000936	-1.13427	CTSZ
A_24_P115990	0.00813	0.000752	-1.13697	AMHR2
A_23_P131060	0.00928	0.000909	-1.13804	CYP4F8
A_23_P41888	8.86e-05	1.42e-06	-1.1385	AGXT2L2
A_33_P3362249	8.39e-05	1.31e-06	-1.14184	LOC100288292
A_23_P4662	0.00497	0.000381	-1.14324	BCL3
A_33_P3399101	0.000513	1.58e-05	-1.14348	CTSL1
A_24_P418637	0.000218	4.81e-06	-1.1435	MACF1
A_33_P3353732	0.00674	0.000578	-1.14352	LOC100131581
A_33_P3419032	0.00104	4.27e-05	-1.14376	DLG2
A_33_P3333089	0.00323	0.00021	-1.14475	LOC729444
A_32_P509677	0.00159	7.69e-05	-1.1449	C20orf203
A_33_P3293114	0.00185	9.57e-05	-1.14541	SRSF11
A_23_P66948	0.00417	0.000298	-1.14643	FAM59A
A_23_P69339	0.000466	1.39e-05	-1.14852	ACAA1
A_33_P3412767	0.0022	0.000121	-1.14923	SYDE2
A_23_P103932	0.000424	1.22e-05	-1.14953	FGR
A_33_P3230528	0.00386	0.000269	-1.14966	MPRIP
A_33_P3245824	0.000202	4.36e-06	-1.15191	PQLC1
A_33_P3347928	0.00011	1.95e-06	-1.15259	CCNL1
A_24_P331373	0.00218	0.00012	-1.15335	C22orf13
A_23_P109333	8.24e-05	1.27e-06	-1.15431	C21orf33
A_23_P216920	0.000976	3.89e-05	-1.1544	NEK6
A_33_P3228466	0.00183	9.42e-05	-1.15458	FXYD3
A_33_P3794109	0.00296	0.000185	-1.15518	LOC253805
A_33_P3353343	0.00543	0.000431	-1.15602	SRRM2
A_33_P3354823	0.0016	7.74e-05	-1.15789	BTBD19
A_33_P3398862	0.00404	0.000285	-1.15947	RHOB
A_24_P811704	0.0028	0.00017	-1.1599	PPFIBP1
A_24_P300777	0.000122	2.23e-06	-1.16026	ADAM8
A_33_P3401841	0.00147	6.83e-05	-1.16052	LOC100130453
A_32_P75425	0.00261	0.000155	-1.16165	FLJ14186
A_23_P104741	0.000471	1.41e-05	-1.16241	KIRREL3
A_33_P3404588	0.00198	0.000105	-1.16272	FGD4
A_33_P3344209	0.00129	5.7e-05	-1.1633	ZDHHC11
A_33_P3226678	0.00291	0.00018	-1.16883	EVPLL
A_33_P3711318	0.00273	0.000164	-1.16961	LOC257152
A_19_P00320407	0.00129	5.68e-05	-1.17018	XLOC_002070
A_33_P3336484	0.00199	0.000106	-1.17174	NPIP
A_33_P3327404	0.00158	7.56e-05	-1.17225	ACVR1C
A_33_P3365621	0.00588	0.000483	-1.17363	OR2AT4
A_33_P3405285	0.00761	0.000684	-1.17525	GSG1
A_33_P3391596	0.00718	0.000631	-1.17575	LAMA4
A_23_P355447	0.00466	0.000347	-1.17598	ZDHHC22
A_24_P57700	0.000839	3.16e-05	-1.17599	ZHX3
A_33_P3280666	0.000229	5.2e-06	-1.17844	PHF21B
A_23_P70897	0.00554	0.000443	-1.1785	ZCWPW1
A_32_P41026	0.00187	9.68e-05	-1.17878	SC5DL
A_23_P865	0.00674	0.000577	-1.17919	FRRS1
A_33_P3369550	0.0059	0.000485	-1.17922	SRSF11
A_24_P456723	0.0083	0.000777	-1.17994	LOC728537
A_24_P181677	0.0019	9.93e-05	-1.18053	PQLC1
A_24_P331675	0.000733	2.62e-05	-1.18173	C6orf10
A_19_P00322835	0.0029	0.000179	-1.18189	XLOC_007221
A_23_P85640	0.000711	2.51e-05	-1.18285	INPP5B
A_33_P3283550	0.00613	0.000511	-1.18445	LOC100507650
A_19_P00316284	0.00984	0.000981	-1.18509	XLOC_004598
A_33_P3321050	0.00821	0.000764	-1.18604	PHACTR2
A_33_P3299781	0.00395	0.000277	-1.19074	DDRGK1
A_24_P89835	0.00578	0.00047	-1.1918	MAPK15
A_23_P362736	0.00435	0.000315	-1.19198	RSPH10B
A_33_P3353496	0.00135	6.07e-05	-1.19229	GJD4
A_23_P98631	0.000688	2.41e-05	-1.1923	HPS5
A_23_P126486	0.00429	0.000309	-1.19415	CROCCP2
A_23_P158570	0.00711	0.000624	-1.1944	ACADSB
A_33_P3355266	0.00954	0.000943	-1.19462	TINAGL1
A_24_P399500	0.000408	1.14e-05	-1.19724	PCP2
A_32_P182156	3.02e-07	8.96e-10	-1.19858	ZNF511
A_32_P116323	0.00136	6.12e-05	-1.19955	SMG1
A_33_P3413667	0.00293	0.000182	-1.1999	ABL2
A_33_P3224249	0.00971	0.000964	-1.20107	REXO1L1
A_33_P3383626	0.004	0.000282	-1.20243	ZSCAN5D
A_33_P3232624	0.0027	0.000161	-1.20352	LOC100288069
A_24_P148796	0.00204	0.000109	-1.20387	MST1
A_33_P3246663	0.00107	4.41e-05	-1.20477	PIRT
A_33_P3271652	0.00271	0.000163	-1.20627	HHIPL1
A_33_P3213374	0.00318	0.000206	-1.21042	CITED2
A_23_P211643	0.00398	0.000279	-1.21115	PPARA
A_33_P3308446	0.00101	4.11e-05	-1.21119	RHOB
A_33_P3252381	0.00017	3.46e-06	-1.21119	PCA3
A_33_P3285580	0.00649	0.000551	-1.21176	GLYCTK
A_24_P296698	0.000278	6.86e-06	-1.21715	MAP2K3
A_33_P3281613	0.00795	0.000727	-1.21732	KCNT1
A_33_P3272189	0.00225	0.000126	-1.21839	MFSD9
A_23_P145	0.00135	6.07e-05	-1.22062	HMGCL
A_23_P159305	8.68e-10	3.26e-13	-1.22161	TAF15
A_33_P3301620	0.00208	0.000112	-1.22183	RNF32
A_24_P154080	0.000254	6e-06	-1.22305	ECE1
A_33_P3380405	0.00278	0.000168	-1.2237	CYTH1
A_23_P55356	0.00363	0.000247	-1.2256	VMO1
A_33_P3266769	0.00284	0.000173	-1.22724	LHCGR
A_23_P103226	0.00711	0.000623	-1.22814	FAAH
A_24_P691775	0.000252	5.93e-06	-1.22956	FLJ14186
A_33_P3423791	0.00261	0.000155	-1.23071	GRHL1
A_24_P213715	0.00181	9.25e-05	-1.23202	LOC90834
A_23_P307392	0.000392	1.08e-05	-1.23354	DPF3
A_23_P317450	0.00744	0.000663	-1.23355	DNAJB3
A_33_P3284763	0.00136	6.11e-05	-1.23482	DMD
A_33_P3316770	0.00228	0.000128	-1.23532	SLCO1A2
A_33_P3294504	0.00245	0.000141	-1.23637	FCRL1
A_33_P3318946	0.00576	0.000468	-1.23674	HAPLN2
A_23_P29975	0.00436	0.000317	-1.23786	C4orf19
A_23_P367899	8.7e-05	1.39e-06	-1.23822	EPOR
A_33_P3250595	8.39e-05	1.31e-06	-1.23871	ITSN1
A_33_P3422897	0.00367	0.00025	-1.23961	ABCA1
A_23_P403898	0.000185	3.9e-06	-1.24009	PTPN3
A_33_P3356877	0.000128	2.38e-06	-1.24106	OR13C3
A_23_P341567	0.00411	0.000292	-1.24106	SLC9B2
A_24_P110914	0.000308	7.88e-06	-1.24114	LOC100190939
A_24_P113131	0.00925	0.000903	-1.24185	BZRAP1
A_23_P316472	0.00552	0.000441	-1.24214	DNHD1
A_33_P3530868	0.00249	0.000145	-1.24306	LOC255654
A_33_P3239787	0.00699	0.000609	-1.24545	ZNF646
A_23_P217899	0.00406	0.000287	-1.24642	CCNL2
A_23_P209320	0.00294	0.000183	-1.24763	PER2
A_33_P3252206	8.27e-05	1.28e-06	-1.24849	LEPROTL1
A_23_P156880	8.62e-05	1.36e-06	-1.24993	ENPP1
A_23_P35456	0.00314	0.000202	-1.25019	SH3PXD2A
A_33_P3383696	0.00748	0.000667	-1.25039	SPEG
A_33_P3362770	3.95e-05	4.99e-07	-1.25121	RRN3
A_33_P3254634	0.000168	3.38e-06	-1.25237	PDIA5
A_33_P3255794	0.0049	0.000374	-1.25317	POLE
A_33_P3235420	0.000124	2.27e-06	-1.25321	RASSF6
A_23_P131074	0.00537	0.000425	-1.25377	THEG
A_33_P3893191	0.00127	5.59e-05	-1.25381	DBIL5P2
A_33_P3379492	0.00185	9.51e-05	-1.25413	LOC100131581
A_33_P3299719	0.00536	0.000424	-1.25468	RP1L1
A_23_P142070	0.00158	7.55e-05	-1.25491	TSPAN16
A_23_P143016	0.000299	7.57e-06	-1.25586	ARID5A
A_23_P64058	0.00225	0.000126	-1.25726	RASGRP2
A_24_P182122	0.000898	3.47e-05	-1.25727	ND1
A_24_P272290	0.000518	1.6e-05	-1.25928	C6orf145
A_33_P3278931	0.00157	7.52e-05	-1.25952	ZSCAN5D
A_24_P358805	0.0073	0.000646	-1.26114	CDHR1
A_33_P3377187	0.00152	7.16e-05	-1.26188	BK250D10.8
A_33_P3305487	0.005	0.000386	-1.26343	REM2
A_23_P148919	0.000295	7.39e-06	-1.26655	CPT2
A_33_P3310047	0.000383	1.04e-05	-1.26685	SHROOM4
A_23_P328145	0.000193	4.12e-06	-1.2699	FAM71D
A_24_P63030	5.64e-05	7.87e-07	-1.27234	SFXN5
A_23_P61426	0.0019	9.93e-05	-1.27349	MSRA
A_32_P142881	0.000514	1.58e-05	-1.27403	SMG1
A_33_P3238685	0.000545	1.72e-05	-1.2742	TET2
A_23_P315252	0.000152	2.97e-06	-1.27487	ND4
A_33_P3548768	0.000837	3.15e-05	-1.27501	LINC00302
A_33_P3288246	0.00334	0.00022	-1.27533	MCC
A_23_P5731	0.000441	1.29e-05	-1.27561	FAHD2A
A_33_P3251776	0.00361	0.000245	-1.27569	HSD3B7
A_24_P226008	0.00588	0.000482	-1.27595	MGLL
A_33_P3661309	0.00697	0.000606	-1.27796	LOC284669
A_23_P431853	0.000504	1.54e-05	-1.27936	ND2
A_33_P3326588	0.00617	0.000516	-1.28241	TNFRSF10D
A_23_P18205	0.000604	2e-05	-1.28261	RAD54L2
A_33_P3454679	0.00129	5.7e-05	-1.28342	HAB1
A_23_P26124	0.000392	1.07e-05	-1.28479	RORA
A_23_P89270	0.00679	0.000583	-1.28658	SERPINF2
A_33_P3379701	0.00315	0.000203	-1.28661	TRIM36
A_33_P3322870	0.000346	9.2e-06	-1.28679	SYT9
A_24_P348265	0.000463	1.37e-05	-1.28683	FCAR
A_24_P857624	0.00473	0.000355	-1.28784	LOC100131096
A_24_P23258	0.00548	0.000436	-1.28827	GRAMD4
A_32_P11230	0.000617	2.06e-05	-1.28884	LOC399744
A_23_P90089	0.000875	3.33e-05	-1.29054	GCDH
A_33_P3704738	0.00301	0.00019	-1.29174	FAM74A1
A_23_P59950	0.00112	4.73e-05	-1.29229	SLC39A14
A_23_P141651	0.000787	2.89e-05	-1.29233	NCOR1
A_23_P1505	1.35e-05	1.2e-07	-1.29582	LRP5
A_23_P382488	4.36e-05	5.67e-07	-1.29588	LRRC16B
A_24_P241815	0.00765	0.00069	-1.29589	JUNB
A_23_P95594	0.0019	9.9e-05	-1.29803	NAT1
A_33_P3410831	0.000617	2.06e-05	-1.29876	LOC729609
A_33_P3411388	1.58e-05	1.49e-07	-1.29897	UNCX
A_33_P3257861	4.99e-05	6.76e-07	-1.29903	SARDH
A_23_P154526	0.00886	0.00085	-1.29907	GRB14
A_33_P3359647	0.00315	0.000203	-1.30019	OPRL1
A_23_P91910	0.00357	0.000241	-1.30054	PLSCR4
A_33_P3244215	0.000641	2.17e-05	-1.30191	OR13C5
A_23_P151297	0.000587	1.91e-05	-1.30253	TENC1
A_23_P112846	0.00662	0.000564	-1.30493	MTHFD2L
A_33_P3360887	5.77e-05	8.11e-07	-1.30816	PRIC285
A_33_P3229380	0.00274	0.000165	-1.30874	LOC731275
A_33_P3414903	0.000415	1.18e-05	-1.3097	NPL
A_33_P3393341	0.000731	2.61e-05	-1.31075	LPIN3
A_24_P167877	0.0087	0.000827	-1.31145	LOC100132247
A_24_P221968	0.00122	5.31e-05	-1.31165	LOC643802
A_33_P3252954	0.00137	6.22e-05	-1.31317	NKD2
A_33_P3306624	0.000205	4.46e-06	-1.31404	HCRT
A_24_P316257	0.00305	0.000194	-1.31631	NHLRC4
A_23_P214360	0.00442	0.000323	-1.31641	IRF4
A_24_P150466	0.000552	1.76e-05	-1.31654	SMOC1
A_33_P3293403	0.000944	3.71e-05	-1.31891	FOXD4L2
A_24_P197537	0.00766	0.000691	-1.31948	PDE8B
A_24_P22079	5.68e-05	7.95e-07	-1.32165	FOXO1
A_23_P207967	2.34e-05	2.53e-07	-1.32167	CTIF
A_24_P380679	0.00312	0.0002	-1.32495	C7orf53
A_33_P3463924	0.00163	7.99e-05	-1.32622	LOC57399
A_23_P23996	0.00197	0.000104	-1.32802	MAT1A
A_23_P50710	0.00591	0.000488	-1.32829	CYP4F2
A_33_P3239347	0.00736	0.000653	-1.32855	NKX3-1
A_33_P3314500	0.00785	0.000715	-1.32898	MUC6
A_33_P3264179	0.0037	0.000253	-1.32924	LCE3E
A_33_P3349466	0.00306	0.000195	-1.32986	ANKRD12
A_33_P3377346	0.00719	0.000633	-1.3324	LOC100132526
A_33_P3327265	0.0012	5.2e-05	-1.3337	KIAA0748
A_23_P73170	0.00147	6.85e-05	-1.33403	NDST3
A_33_P3219697	0.00757	0.000678	-1.33548	ANKRD45
A_33_P3234882	0.000303	7.71e-06	-1.33702	PRELP
A_33_P3249877	0.0061	0.000509	-1.33713	BEST3
A_24_P940006	0.00216	0.000118	-1.34094	EFNB3
A_23_P166248	0.0058	0.000473	-1.34185	RCAN1
A_33_P3268478	0.00718	0.000632	-1.34293	ENO4
A_33_P3321055	0.00202	0.000108	-1.34341	TNFRSF19
A_23_P335452	4.52e-05	5.92e-07	-1.3438	ZCCHC24
A_23_P129157	0.00213	0.000116	-1.34416	NEIL1
A_33_P3354499	0.000425	1.22e-05	-1.34509	LOC401480
A_24_P92451	0.00173	8.63e-05	-1.34517	LOC729444
A_23_P118122	0.00537	0.000425	-1.34674	RGS11
A_33_P3666797	0.00461	0.000343	-1.34813	GPR180
A_23_P9293	0.00135	6.07e-05	-1.34822	TJP2
A_33_P3409675	0.000249	5.82e-06	-1.34924	LOC442132
A_33_P3311653	0.000454	1.34e-05	-1.34952	PDS5A
A_24_P400355	2.76e-06	1.54e-08	-1.34958	GET4
A_33_P3245011	0.00338	0.000224	-1.35028	DAK
A_24_P403150	0.00813	0.000754	-1.35211	FLJ34503
A_23_P152462	0.00918	0.000892	-1.3525	STX1B
A_33_P3274560	0.000909	3.52e-05	-1.35665	SLC19A3
A_23_P134542	0.00645	0.000545	-1.35779	FOXP2
A_24_P153831	0.0088	0.00084	-1.35835	CTNNA3
A_33_P3245937	0.00531	0.000418	-1.3592	LOC100128402
A_33_P3309481	0.0052	0.000407	-1.36004	PTPRVP
A_23_P41314	0.00448	0.00033	-1.36129	F11
A_33_P3423853	0.000472	1.42e-05	-1.36221	C20orf166-AS1
A_23_P71598	0.000799	2.95e-05	-1.36247	MPDZ
A_33_P3364964	0.00117	4.98e-05	-1.36269	LOC100129596
A_19_P00318544	0.00639	0.000539	-1.36304	XLOC_002977
A_33_P3270104	0.00452	0.000334	-1.36459	FAM26D
A_23_P502654	0.00874	0.000832	-1.3668	SHMT1
A_23_P37359	0.00899	0.000867	-1.36787	CIDEB
A_23_P40657	0.00344	0.00023	-1.36795	GCAT
A_23_P61447	0.000114	2.05e-06	-1.36832	ETFDH
A_33_P3419098	0.000797	2.94e-05	-1.37037	PLEC
A_33_P3377786	0.000655	2.24e-05	-1.37098	LOC100509553
A_23_P131990	0.00531	0.000419	-1.37122	VSX1
A_33_P3741835	0.00296	0.000185	-1.37225	ZCCHC23
A_24_P481783	0.00211	0.000114	-1.37633	UBAP1L
A_23_P378416	0.00371	0.000254	-1.37645	GPM6B
A_24_P162273	0.000492	1.5e-05	-1.37691	TTL
A_19_P00318588	0.00304	0.000192	-1.37797	XLOC_006756
A_33_P3244122	0.00299	0.000188	-1.37859	HAAO
A_33_P3273684	0.00924	0.0009	-1.3797	NRXN1
A_33_P3306898	0.000543	1.71e-05	-1.38226	C11orf41
A_33_P3221999	0.00899	0.000867	-1.38386	GSDMB
A_24_P323941	0.00194	0.000102	-1.38435	C20orf106
A_33_P3333603	0.000299	7.56e-06	-1.3868	SMOC1
A_33_P3237266	0.00779	0.000708	-1.38763	IDS
A_33_P3318148	0.00723	0.000639	-1.39042	SLC24A4
A_23_P77328	0.000398	1.1e-05	-1.39277	GCHFR
A_33_P3384045	0.00101	4.08e-05	-1.39307	NSAP11
A_23_P8834	0.000293	7.3e-06	-1.39403	EPHX2
A_23_P89589	0.00291	0.00018	-1.39409	PER1
A_33_P3805090	0.00228	0.000128	-1.39491	FNIP2
A_23_P363968	0.000165	3.3e-06	-1.3951	C1RL
A_23_P17914	0.00798	0.000731	-1.39703	PNPLA3
A_33_P3319765	0.000575	1.87e-05	-1.39722	FANCC
A_23_P368691	0.00998	0.001	-1.39777	ABCC9
A_23_P314760	0.000272	6.61e-06	-1.39871	PRKAG2
A_23_P396666	2.64e-05	2.98e-07	-1.40175	TBC1D2B
A_33_P3312182	0.00602	0.0005	-1.40176	C10orf47
A_33_P3242373	0.00244	0.00014	-1.40221	AFF1
A_33_P3258265	1.48e-05	1.38e-07	-1.40226	SEMA6C
A_33_P3782529	0.00335	0.000222	-1.40325	LOC553103
A_23_P142849	0.0097	0.000962	-1.40325	RND3
A_32_P69802	0.00783	0.000712	-1.40327	SLCO1A2
A_23_P28334	0.00488	0.000372	-1.40393	IL18RAP
A_33_P3392882	0.00191	9.98e-05	-1.40397	NCKAP5
A_23_P59138	0.00828	0.000774	-1.40553	POU5F1
A_23_P213584	0.000967	3.83e-05	-1.40858	HK3
A_33_P3377005	0.000796	2.93e-05	-1.4092	C11orf35
A_24_P383523	0.00861	0.000814	-1.41029	SAMD4A
A_33_P3313660	0.000609	2.02e-05	-1.41081	BRD7P3
A_33_P3216467	0.00633	0.000533	-1.413	FAM83E
A_33_P3396444	0.00604	0.000501	-1.41356	PTGR1
A_23_P116942	0.000296	7.42e-06	-1.41512	LAG3
A_33_P3264926	0.00352	0.000236	-1.41531	SAMD4A
A_23_P158925	3.49e-05	4.26e-07	-1.41531	GPR125
A_23_P429425	0.00107	4.43e-05	-1.41572	ST6GAL2
A_23_P214969	0.000889	3.41e-05	-1.41761	CITED2
A_33_P3335910	0.00107	4.45e-05	-1.41815	SYNE1
A_23_P35564	0.00148	6.95e-05	-1.41978	SEC31B
A_33_P3269718	0.000221	4.94e-06	-1.41989	IVD
A_33_P3226380	0.00166	8.19e-05	-1.42265	LOC731275
A_33_P3345086	0.000867	3.3e-05	-1.42271	IFNA7
A_23_P90357	0.00122	5.29e-05	-1.42773	TBXA2R
A_23_P74309	0.00682	0.000588	-1.42844	NOS1AP
A_23_P46412	3.79e-05	4.75e-07	-1.43001	SCNN1D
A_33_P3712341	0.000495	1.51e-05	-1.43002	CXCL12
A_32_P56397	0.00208	0.000113	-1.4305	LOC731789
A_23_P39237	0.000405	1.13e-05	-1.43175	ZFP36
A_23_P3856	0.000482	1.46e-05	-1.43292	ZFP1
A_33_P3434239	1.34e-06	6.54e-09	-1.43392	FLJ37638
A_33_P3410351	0.00227	0.000128	-1.43489	GSTM2
A_23_P200203	0.00029	7.2e-06	-1.43902	ECHDC2
A_33_P3392366	0.000668	2.31e-05	-1.43962	LOC100128366
A_32_P192692	0.00166	8.19e-05	-1.44023	KCNMA1
A_33_P3292694	0.000622	2.09e-05	-1.44176	LOC643355
A_23_P62588	0.0065	0.000552	-1.44212	CALML6
A_23_P130735	0.00836	0.000784	-1.44602	SLC6A16
A_33_P3218872	0.00483	0.000366	-1.44655	METTL6
A_24_P126484	0.00483	0.000366	-1.44961	PBLD
A_23_P47806	0.00032	8.34e-06	-1.45081	MIP
A_33_P3679936	0.00866	0.000822	-1.45104	LOC283483
A_23_P118427	0.00105	4.32e-05	-1.4512	MAP2K3
A_24_P693321	0.00573	0.000464	-1.45121	LOC100190986
A_24_P696470	0.00326	0.000214	-1.4514	HEATR4
A_23_P216489	0.000549	1.74e-05	-1.45149	GNE
A_33_P3239298	0.00396	0.000277	-1.4515	PRODH
A_33_P3245006	0.00261	0.000154	-1.45277	DAK
A_33_P3240538	0.00334	0.00022	-1.4533	TUBE1
A_19_P00806593	0.00498	0.000383	-1.45422	XLOC_005273
A_23_P253561	0.000143	2.76e-06	-1.45479	TTPAL
A_23_P146077	7.4e-06	5.64e-08	-1.45632	ZNF395
A_33_P3330991	0.000757	2.74e-05	-1.45694	LOC100134237
A_23_P31945	0.00719	0.000634	-1.46122	IL33
A_33_P3351686	0.00435	0.000315	-1.46272	CCDC17
A_24_P923945	0.00073	2.6e-05	-1.46533	UBR4
A_23_P126540	0.00942	0.000927	-1.46871	ADORA3
A_33_P3403937	0.000188	3.98e-06	-1.46951	LOC100129399
A_24_P307724	0.00298	0.000186	-1.46978	FLJ33360
A_23_P140614	0.00228	0.000129	-1.47157	LOC653061
A_19_P00317553	0.000817	3.04e-05	-1.47384	XLOC_011803
A_23_P423197	5.41e-06	3.69e-08	-1.47417	RXRA
A_23_P46470	0.00362	0.000246	-1.47495	ERRFI1
A_33_P3268783	0.0016	7.78e-05	-1.47669	AMZ1
A_24_P257478	5.94e-05	8.43e-07	-1.47693	COL25A1
A_24_P373768	2.54e-05	2.84e-07	-1.48017	GIPR
A_33_P3222203	0.00435	0.000315	-1.48162	OXER1
A_23_P108734	0.00577	0.000468	-1.48362	ALLC
A_33_P3389649	0.00855	0.000806	-1.48534	PDE4D
A_33_P3365408	0.0083	0.000777	-1.48767	MATL2963
A_33_P3290368	0.000843	3.19e-05	-1.48875	LOC100131434
A_23_P28834	0.00649	0.000551	-1.49172	PHACTR3
A_23_P144096	1.17e-05	1.01e-07	-1.49209	CISH
A_23_P259741	0.00249	0.000144	-1.49233	SATB1
A_33_P3391076	0.00054	1.7e-05	-1.49305	MBNL2
A_23_P42975	0.00215	0.000117	-1.49405	PRKAR2B
A_23_P416965	0.00497	0.000381	-1.49473	FAM149A
A_23_P401106	0.000785	2.87e-05	-1.49485	PDE2A
A_32_P224525	0.000559	1.79e-05	-1.49619	COL6A6
A_23_P502957	0.00263	0.000156	-1.49648	CDH26
A_33_P3384775	0.000434	1.26e-05	-1.4977	ZNF295
A_33_P3388357	0.000167	3.37e-06	-1.49873	WDR87
A_33_P3241378	0.00114	4.84e-05	-1.50083	POM121L8P
A_23_P250800	0.00446	0.000328	-1.5035	ST3GAL6
A_33_P3252394	0.00425	0.000306	-1.50391	GADD45G
A_33_P3705339	0.00723	0.000638	-1.5046	LOC339685
A_33_P3306217	4.69e-05	6.18e-07	-1.50771	TRIM39
A_33_P3244083	0.000765	2.77e-05	-1.50938	KIF13B
A_19_P00321061	0.00379	0.000263	-1.51014	XLOC_011202
A_33_P3239884	0.00168	8.35e-05	-1.51282	NCAM2
A_33_P3881262	0.000168	3.4e-06	-1.51413	CSF3R
A_33_P3313685	0.000467	1.4e-05	-1.51647	LOC100131821
A_19_P00806441	0.00881	0.000842	-1.51679	XLOC_010725
A_33_P3259705	0.000112	2e-06	-1.51944	SIGIRR
A_23_P106080	0.00321	0.000209	-1.51965	RNASE7
A_23_P32500	8.91e-05	1.44e-06	-1.51985	STAB1
A_23_P87049	0.00117	5.01e-05	-1.5205	SORL1
A_23_P433050	9.66e-05	1.63e-06	-1.52309	RXFP1
A_33_P3266550	0.0039	0.000273	-1.52373	ABO
A_33_P3330608	1.76e-05	1.7e-07	-1.52416	PRAM1
A_24_P123408	0.00466	0.000347	-1.52569	ABLIM3
A_23_P367071	0.00294	0.000183	-1.52862	UBE2DNL
A_24_P115507	0.00196	0.000103	-1.52909	SARDH
A_33_P3268487	0.000592	1.94e-05	-1.52956	ABAT
A_23_P87727	0.00379	0.000262	-1.52961	CAPZA3
A_33_P3377229	8.05e-06	6.28e-08	-1.53037	C11orf21
A_33_P3416668	0.00112	4.72e-05	-1.53255	VWA1
A_24_P19677	0.00232	0.000131	-1.53298	IL28RA
A_24_P189997	0.00296	0.000185	-1.5348	PCSK6
A_33_P3397795	0.0058	0.000473	-1.53635	C14orf135
A_33_P3220025	0.00708	0.000619	-1.54434	GOLGA6L6
A_33_P3372699	0.00151	7.13e-05	-1.54506	SEC14L4
A_33_P3311439	0.00501	0.000387	-1.54809	GCH1
A_23_P70398	0.000275	6.73e-06	-1.54986	VEGFA
A_23_P54918	0.00676	0.000581	-1.55009	LDHD
A_33_P3364646	0.00218	0.000119	-1.55319	RASGEF1B
A_32_P58407	0.00127	5.6e-05	-1.55332	KCND3
A_32_P163805	0.00199	0.000106	-1.5555	LINC00301
A_24_P379233	0.000239	5.55e-06	-1.55555	GJB3
A_33_P3335590	0.00453	0.000335	-1.55858	CCDC64B
A_33_P3857239	0.00037	1e-05	-1.56	KRT42P
A_23_P103601	0.00256	0.00015	-1.56215	MAN1C1
A_33_P3247624	0.00221	0.000122	-1.56396	REP15
A_23_P158880	0.00376	0.000259	-1.56409	STARD5
A_24_P49997	0.00138	6.28e-05	-1.56637	PFN3
A_24_P53215	2.61e-08	3.68e-11	-1.5683	UNC13D
A_23_P20248	0.000355	9.54e-06	-1.57009	MAP2K1
A_23_P200298	0.000529	1.64e-05	-1.57056	AGL
A_33_P3677814	0.00109	4.54e-05	-1.57366	NPSA
A_33_P3257513	0.00103	4.22e-05	-1.58445	FAT3
A_33_P3404531	0.00505	0.000391	-1.58512	ZCWPW1
A_23_P47340	0.00665	0.000567	-1.58583	DSCAML1
A_19_P00318363	0.00017	3.46e-06	-1.58593	XLOC_001429
A_33_P3420043	0.00261	0.000155	-1.58718	CSRNP3
A_24_P80500	0.00655	0.000557	-1.59311	BDH2
A_23_P692	0.000671	2.33e-05	-1.5955	KCND3
A_23_P372988	0.00774	0.000701	-1.60209	PRR22
A_33_P3348352	0.00487	0.00037	-1.60373	LOC339535
A_23_P166775	2.84e-07	8.21e-10	-1.60543	IL17RC
A_33_P3718152	0.000812	3.01e-05	-1.60999	C14orf41
A_33_P3352253	0.000417	1.18e-05	-1.61162	MTUS1
A_23_P427122	0.0044	0.000321	-1.61335	ART5
A_19_P00319588	0.000655	2.24e-05	-1.61394	XLOC_003202
A_33_P3260689	0.00228	0.000129	-1.61672	H2AFB2
A_23_P51126	0.00787	0.000717	-1.61941	IL1RL1
A_33_P3653912	0.00211	0.000114	-1.62659	FAHD2A
A_23_P79251	0.00136	6.15e-05	-1.62683	EHD3
A_33_P3238171	0.00131	5.85e-05	-1.62699	ZDHHC8
A_23_P60742	0.00733	0.000649	-1.62751	MYLPF
A_23_P147900	0.00176	8.85e-05	-1.63056	POU6F2
A_33_P3423185	0.00472	0.000354	-1.63154	DPF3
A_33_P3257728	0.00117	5.04e-05	-1.63375	C1RL
A_24_P208345	0.0059	0.000485	-1.63818	SLC45A3
A_24_P937325	0.00444	0.000325	-1.64536	FGD4
A_33_P3350547	0.00417	0.000298	-1.64593	SCN5A
[truncated: 449 more rows]

## Sheet: GSE62232
ID	adj.P.Val	P.Value	logFC	Gene.symbol
206561_s_at	1.41e-05	4.05e-07	4.92251	AKR1B10
206239_s_at	0.00157	0.000228	4.19923	SPINK1
209220_at	6.17e-05	2.95e-06	4.18824	GPC3
205000_at	3.34e-06	5.96e-08	4.16333	DDX3Y
205890_s_at	2.88e-06	4.8e-08	4.04887	UBD///GABBR1
201909_at	1.35e-05	3.83e-07	4.01286	RPS4Y1
203477_at	2.34e-08	1.15e-10	3.97329	COL15A1
205476_at	4.59e-05	1.99e-06	3.67203	CCL20
219918_s_at	7.04e-10	1.7e-12	3.63857	ASPM
201890_at	4.47e-10	9.81e-13	3.50232	RRM2
202422_s_at	0.000336	2.87e-05	3.4699	ACSL4
204409_s_at	7.58e-05	3.89e-06	3.35342	EIF1AY
201291_s_at	1.51e-07	1.1e-09	3.29026	TOP2A
209773_s_at	8.01e-10	2.01e-12	3.26212	RRM2
212554_at	2.84e-11	3.89e-14	3.20096	CAP2
238021_s_at	4.32e-05	1.83e-06	3.11008	CRNDE
201292_at	6.58e-07	7.03e-09	3.01578	TOP2A
218585_s_at	5.72e-07	5.85e-09	2.98034	DTL
203213_at	1.26e-07	8.61e-10	2.94768	CDK1
222077_s_at	2.38e-10	4.53e-13	2.94044	RACGAP1
212551_at	3.86e-10	8.12e-13	2.93306	CAP2
204159_at	3.46e-11	4.87e-14	2.92125	CDKN2C
204026_s_at	9.93e-10	2.58e-12	2.91742	ZWINT
222608_s_at	1.34e-06	1.76e-08	2.87739	ANLN
225681_at	0.000564	5.74e-05	2.85245	CTHRC1
207165_at	3.71e-08	1.95e-10	2.84764	HMMR
203828_s_at	1.18e-06	1.48e-08	2.81434	IL32
218039_at	1.82e-08	8.14e-11	2.69369	NUSAP1
214710_s_at	1.88e-08	8.66e-11	2.65594	CCNB1
203362_s_at	3.24e-08	1.67e-10	2.6469	MAD2L1
227614_at	4.23e-05	1.78e-06	2.64402	HKDC1
227892_at	0.000398	3.59e-05	2.6126	PRKAA2
218009_s_at	3.85e-08	2.06e-10	2.60528	PRC1
219787_s_at	1.59e-09	4.66e-12	2.60456	ECT2
202503_s_at	7.21e-09	2.77e-11	2.58644	KIAA0101
213194_at	0.000453	4.26e-05	2.58366	ROBO1
202589_at	1.58e-08	6.8e-11	2.57648	TYMS
242881_x_at	0.000806	9.38e-05	2.56457	DUXAP10
201579_at	3.1e-06	5.33e-08	2.52303	FAT1
206102_at	4.49e-06	9e-08	2.51051	GINS1
202404_s_at	0.00102	0.000127	2.49853	COL1A2
209714_s_at	1.07e-06	1.31e-08	2.49183	CDKN3
1554679_a_at	6.41e-05	3.1e-06	2.48465	LAPTM4B
218883_s_at	2.17e-07	1.7e-09	2.47687	CENPU
238441_at	0.00095	0.000117	2.4666	PRKAA2
219148_at	2.68e-06	4.36e-08	2.46533	PBK
228273_at	1.34e-06	1.76e-08	2.45499	PRR11
230323_s_at	0.00477	0.000982	2.45101	TMEM45B
1555758_a_at	1.71e-05	5.22e-07	2.44675	CDKN3
212531_at	0.00402	0.000785	2.42861	LCN2
202831_at	0.0025	0.000422	2.41814	GPX2
204410_at	0.000222	1.63e-05	2.39221	EIF1AY
204162_at	9.15e-07	1.08e-08	2.37249	NDC80
204641_at	7.38e-06	1.73e-07	2.3613	NEK2
208079_s_at	8.76e-07	1.01e-08	2.33796	AURKA
214131_at	0.000385	3.43e-05	2.332	TXLNGY
225275_at	0.000206	1.48e-05	2.32864	EDIL3
206857_s_at	0.0014	0.000197	2.32419	FKBP1B
227084_at	0.000102	5.77e-06	2.30633	DTNA
202345_s_at	2.43e-07	1.99e-09	2.3047	FABP5
225834_at	7.27e-06	1.69e-07	2.29976	FAM72A///FAM72D///FAM72B///FAM72C
227350_at	5.38e-06	1.15e-07	2.27472	HELLS
213241_at	0.000385	3.43e-05	2.25849	PLXNC1
211470_s_at	0.00561	0.00121	2.25176	SULT1C2
221558_s_at	0.000769	8.81e-05	2.23656	LEF1
216623_x_at	0.00172	0.000257	2.23411	TOX3
205110_s_at	0.000777	8.95e-05	2.22323	FGF13
206698_at	0.000881	0.000106	2.21754	XK
221529_s_at	1.7e-10	3.05e-13	2.18938	PLVAP
213226_at	1.84e-07	1.38e-09	2.17902	CCNA2
223642_at	0.00178	0.000271	2.1641	ZIC2
203764_at	1.99e-05	6.48e-07	2.16083	DLGAP5
214774_x_at	0.00241	0.000403	2.15371	TOX3
218755_at	1.96e-06	2.9e-08	2.14329	KIF20A
206700_s_at	9.69e-05	5.39e-06	2.13949	KDM5D
222906_at	1.62e-05	4.85e-07	2.13465	FLVCR1
225799_at	4.94e-07	4.88e-09	2.13096	LOC101930489///MIR4435-2HG///LINC00152
225655_at	0.000178	1.21e-05	2.12453	UHRF1
217771_at	0.00302	0.000541	2.12009	GOLM1
202112_at	8.21e-07	9.31e-09	2.10994	VWF
210559_s_at	3.82e-05	1.56e-06	2.10175	CDK1
223229_at	3.2e-06	5.57e-08	2.07835	UBE2T
213562_s_at	0.00033	2.79e-05	2.07713	SQLE
202095_s_at	1.11e-05	2.96e-07	2.07708	BIRC5
201656_at	1.05e-09	2.75e-12	2.05326	ITGA6
228191_at	7.72e-06	1.83e-07	2.04708	FLVCR1
206632_s_at	0.00014	8.72e-06	2.04171	APOBEC3B
225687_at	1.53e-05	4.48e-07	2.03812	FAM83D
210609_s_at	2.02e-07	1.54e-09	2.03777	TP53I3
218663_at	9.29e-05	5.09e-06	2.03398	NCAPG
226050_at	1.21e-07	8.21e-10	2.02936	TMCO3
201590_x_at	5.27e-11	7.88e-14	2.02559	ANXA2
210427_x_at	1.06e-10	1.79e-13	2.02482	ANXA2
204822_at	6.85e-05	3.38e-06	2.01559	TTK
205342_s_at	0.00711	0.00165	2.009	SULT1C2
224579_at	0.00633	0.00142	2.00587	SLC38A1
203755_at	1.18e-05	3.22e-07	2.0027	BUB1B
204341_at	0.00184	0.000281	1.99917	TRIM16
215108_x_at	0.0024	0.000401	1.98857	TOX3
204017_at	0.000231	1.72e-05	1.98221	KDELR3
213503_x_at	1.31e-10	2.27e-13	1.9819	ANXA2
33323_r_at	0.00259	0.000443	1.97556	SFN
203358_s_at	6.52e-06	1.46e-07	1.96336	EZH2
207828_s_at	9.4e-06	2.36e-07	1.96305	CENPF
208029_s_at	0.000147	9.35e-06	1.96139	LAPTM4B
222848_at	2.73e-05	9.73e-07	1.95701	CENPK
241418_at	0.00222	0.000359	1.94706	NMRAL1P1
225931_s_at	1.97e-13	1.76e-16	1.9463	RNF213
204170_s_at	3.47e-06	6.32e-08	1.92791	CKS2
223381_at	0.000887	0.000107	1.92258	NUF2
219978_s_at	3.27e-06	5.76e-08	1.92168	NUSAP1
214039_s_at	8.6e-05	4.58e-06	1.91192	LAPTM4B
231956_at	2.6e-08	1.3e-10	1.90183	RNF213
203214_x_at	2.97e-05	1.09e-06	1.8985	CDK1
227001_at	4.94e-05	2.2e-06	1.89844	NIPAL2
208767_s_at	7.37e-05	3.73e-06	1.8949	LAPTM4B
204720_s_at	0.000239	1.81e-05	1.88681	DNAJC6
225540_at	0.00619	0.00138	1.87191	MAP2
231786_at	0.00809	0.00195	1.86854	HOXA13
202870_s_at	2.79e-05	1e-06	1.86765	CDC20
202748_at	8.85e-05	4.77e-06	1.85835	GBP2
230560_at	0.000479	4.62e-05	1.85737	STXBP6
238066_at	8.54e-07	9.78e-09	1.83852	RBP7
215177_s_at	4.26e-07	4.03e-09	1.82504	ITGA6
235004_at	0.0043	0.000858	1.82375	RBM24
218237_s_at	0.00364	0.000689	1.82358	SLC38A1
213954_at	0.00365	0.000693	1.82307	FAM169A
205194_at	8.81e-06	2.17e-07	1.82284	PSPH
205463_s_at	1.71e-05	5.27e-07	1.82242	PDGFA
209218_at	0.000524	5.22e-05	1.81932	SQLE
209642_at	5.48e-05	2.54e-06	1.81522	BUB1
202963_at	6.11e-11	9.73e-14	1.81294	RFX5
204533_at	0.00319	0.000582	1.81277	CXCL10
208699_x_at	2.13e-05	7.05e-07	1.80675	TKT
203554_x_at	5.09e-07	5.05e-09	1.8065	PTTG1
201578_at	3.08e-06	5.28e-08	1.80633	PODXL
229538_s_at	0.000158	1.03e-05	1.80294	IQGAP3
203429_s_at	1.92e-08	9.04e-11	1.79828	SUCO
238756_at	1.64e-05	4.94e-07	1.7962	GAS2L3
226059_at	3.26e-10	6.68e-13	1.79436	TOMM40L
214830_at	5e-08	2.88e-10	1.79208	SLC38A6
209583_s_at	2.73e-05	9.72e-07	1.78884	CD200
238549_at	2.06e-07	1.59e-09	1.78625	CBFA2T2
208949_s_at	0.00333	0.000614	1.77903	LGALS3
201930_at	1.28e-06	1.66e-08	1.77885	MCM6
204092_s_at	4.06e-05	1.69e-06	1.77648	AURKA
209803_s_at	0.00115	0.00015	1.77514	PHLDA2
225295_at	4.79e-06	9.81e-08	1.77333	SLC39A10
226337_at	7.07e-07	7.71e-09	1.76514	GORAB
208700_s_at	1.43e-05	4.12e-07	1.76244	TKT
218350_s_at	9.91e-06	2.52e-07	1.76199	GMNN
1554696_s_at	1.08e-05	2.84e-07	1.74683	TYMS
218662_s_at	3.33e-05	1.27e-06	1.74101	NCAPG
227646_at	5.8e-06	1.27e-07	1.74039	EBF1
224937_at	3.73e-05	1.5e-06	1.74035	PTGFRN
212977_at	0.000694	7.66e-05	1.73665	ACKR3
1557910_at	0.000109	6.29e-06	1.73394	HSP90AB1
230165_at	3.51e-05	1.39e-06	1.73143	SGO2
202705_at	2.33e-05	7.95e-07	1.72405	CCNB2
230760_at	0.00015	9.57e-06	1.71642	ZFY
209786_at	9.9e-12	1.19e-14	1.71639	HMGN4
228729_at	0.000304	2.52e-05	1.7143	CCNB1
226226_at	0.00316	0.000573	1.7113	TMEM45B
204537_s_at	0.00271	0.000471	1.70995	MIR452///MIR224///GABRE
204825_at	3.49e-05	1.38e-06	1.69944	MELK
222680_s_at	0.000673	7.3e-05	1.69823	DTL
1552622_s_at	4.79e-06	9.76e-08	1.68664	UPK3BL///POLR2J3///LOC441259///POLR2J2///POLR2J
200795_at	0.00348	0.000651	1.68565	SPARCL1
218816_at	0.000395	3.55e-05	1.68381	LRRC1
211980_at	5.21e-05	2.36e-06	1.67911	COL4A1
214071_at	0.00677	0.00155	1.67796	GNAL
203980_at	0.00548	0.00118	1.67414	FABP4
226936_at	5.49e-06	1.18e-07	1.6732	CENPW
206364_at	4.33e-05	1.84e-06	1.6729	KIF14
228776_at	1.03e-05	2.65e-07	1.67151	GJC1
236313_at	6.25e-05	3e-06	1.66973	CDKN2B
218324_s_at	1.63e-07	1.2e-09	1.66422	SPATS2
230000_at	1.38e-06	1.84e-08	1.66337	RNF213
225585_at	3.48e-08	1.82e-10	1.66192	RAP2A
226287_at	3.8e-06	7.13e-08	1.66115	CCDC34
211966_at	0.000216	1.58e-05	1.65761	COL4A2
210387_at	0.00343	0.00064	1.65076	HIST1H2BJ///HIST1H2BG
235048_at	0.00585	0.00128	1.64197	FAM169A
227761_at	2.65e-05	9.34e-07	1.64074	MYO5A
209785_s_at	6.11e-05	2.91e-06	1.63932	PLA2G4C
204597_x_at	0.000103	5.87e-06	1.63087	STC1
228863_at	6.45e-05	3.13e-06	1.62859	PCDH17
220085_at	0.000336	2.87e-05	1.62752	HELLS
219602_s_at	1.01e-05	2.58e-07	1.627	PIEZO2
236694_at	0.00019	1.33e-05	1.6207	TXLNGY
226517_at	0.000175	1.18e-05	1.62022	BCAT1
211708_s_at	0.00389	0.000752	1.61823	SCD
201841_s_at	1.32e-07	9.29e-10	1.61644	HSPB1
213316_at	2.09e-05	6.89e-07	1.61208	KIAA1462
222740_at	0.000251	1.93e-05	1.61133	ATAD2
236641_at	0.000795	9.22e-05	1.61089	KIF14
238635_at	1.3e-08	5.5e-11	1.60948	TMEM267
228401_at	0.000272	2.17e-05	1.5994	ATAD2
202779_s_at	1.82e-05	5.7e-07	1.59905	UBE2S
205097_at	3.91e-06	7.4e-08	1.59502	SLC26A2
218638_s_at	0.000171	1.14e-05	1.59083	LOC100130872///SPON2
209035_at	0.000984	0.000122	1.59052	MDK
242907_at	0.00143	0.000201	1.59026	GBP2
207039_at	0.000401	3.63e-05	1.58787	CDKN2A
209709_s_at	2.34e-05	7.97e-07	1.58463	HMMR
223940_x_at	1.11e-05	2.95e-07	1.57687	MALAT1
205034_at	0.00159	0.000232	1.57647	CCNE2
208816_x_at	7.8e-09	3.01e-11	1.57577	ANXA2P2
204318_s_at	9.23e-05	5.04e-06	1.57409	GTSE1
204146_at	9.36e-05	5.13e-06	1.57368	RAD51AP1
211964_at	0.000269	2.13e-05	1.57335	COL4A2
202786_at	0.00571	0.00124	1.56352	STK39
201587_s_at	2.52e-07	2.08e-09	1.56186	IRAK1
227510_x_at	8.54e-05	4.53e-06	1.56007	MALAT1
201681_s_at	1.62e-05	4.83e-07	1.55975	DLG5
218782_s_at	0.000619	6.53e-05	1.55608	ATAD2
219118_at	9.5e-06	2.4e-07	1.5521	FKBP11
228492_at	0.0043	0.000857	1.54909	USP9Y
209772_s_at	0.00575	0.00125	1.54499	CD24
218355_at	0.000464	4.43e-05	1.54448	KIF4A
225520_at	3.81e-05	1.55e-06	1.54212	LOC101928195///LOC100996643///MTHFD1L
225325_at	0.000251	1.94e-05	1.54057	MFSD6
225285_at	8.15e-05	4.25e-06	1.53905	BCAT1
203693_s_at	2.17e-06	3.31e-08	1.53692	E2F3
205076_s_at	0.00374	0.000713	1.53586	MTMR11
1556821_x_at	9.22e-07	1.09e-08	1.53442	DLEU2
210652_s_at	0.00324	0.000594	1.53398	TTC39A
209610_s_at	3.38e-05	1.31e-06	1.53009	SLC1A4
208808_s_at	8.16e-06	1.98e-07	1.52796	HMGB2
220840_s_at	4.61e-05	2e-06	1.52507	C1orf112
228221_at	0.00412	0.00081	1.5231	SLC44A3
201555_at	9.22e-07	1.09e-08	1.52269	MCM3
218252_at	1.53e-06	2.11e-08	1.51835	CKAP2
202954_at	0.000183	1.26e-05	1.51569	UBE2C
201266_at	0.000262	2.06e-05	1.51453	TXNRD1
211981_at	0.000566	5.76e-05	1.51353	COL4A1
213720_s_at	1.74e-09	5.35e-12	1.51312	SMARCA4
223235_s_at	0.00978	0.00249	1.51247	SMOC2
206082_at	5.17e-05	2.34e-06	1.5063	HCP5
234983_at	0.000725	8.13e-05	1.50589	C12orf49
225929_s_at	2.01e-10	3.78e-13	1.50497	RNF213
223530_at	3.34e-05	1.28e-06	1.50477	TDRKH
203196_at	0.000954	0.000117	1.50419	ABCC4
228157_at	3.42e-06	6.18e-08	1.50361	ZNF207
218611_at	4.22e-06	8.2e-08	1.50187	IER5
230238_at	0.000661	7.11e-05	1.50077	SOWAHA
211762_s_at	3.61e-06	6.64e-08	1.49984	KPNA2
202872_at	3.46e-05	1.35e-06	1.4996	ATP6V1C1
204444_at	0.000612	6.42e-05	1.49748	KIF11
203967_at	0.00148	0.000211	1.49629	CDC6
213435_at	0.000246	1.88e-05	1.49529	SATB2
1552621_at	1.85e-05	5.83e-07	1.49052	UPK3BL///POLR2J3///POLR2J2///POLR2J
222908_at	1.13e-05	3e-07	1.49008	PIEZO2
219029_at	8.55e-11	1.41e-13	1.49002	TMEM267
204962_s_at	0.000791	9.16e-05	1.48755	SLC35F6///CENPA
226980_at	0.00304	0.000545	1.4856	DEPDC1B
209268_at	7.57e-10	1.86e-12	1.48441	VPS45
201729_s_at	7.57e-10	1.88e-12	1.48152	KIAA0100
201663_s_at	3.19e-06	5.55e-08	1.48103	SMC4
210087_s_at	3.18e-07	2.81e-09	1.47836	MPZL1
1559964_at	2.45e-05	8.43e-07	1.47483	LOC401261
208963_x_at	0.00196	0.000307	1.47373	MIR1908///FADS1
231735_s_at	0.00205	0.000325	1.47292	MALAT1
227314_at	0.00454	0.000921	1.46794	ITGA2
209787_s_at	5.45e-11	8.37e-14	1.464	HMGN4
202874_s_at	2.54e-05	8.84e-07	1.46342	ATP6V1C1
224567_x_at	0.000133	8.13e-06	1.46238	MALAT1
208683_at	5.33e-07	5.33e-09	1.46111	CAPN2
1557828_a_at	1.51e-07	1.1e-09	1.46111	TMEM267
227289_at	0.000271	2.16e-05	1.46041	PCDH17
228582_x_at	0.000828	9.73e-05	1.45744	MALAT1
209421_at	6.86e-07	7.4e-09	1.45574	MSH2
223608_at	0.000366	3.21e-05	1.45546	EFCAB2
1552619_a_at	0.000256	1.99e-05	1.45338	ANLN
226302_at	1.07e-06	1.31e-08	1.44942	ATP8B1
203418_at	0.000144	9.06e-06	1.44619	CCNA2
226129_at	2.83e-05	1.02e-06	1.44542	FAM83H
206247_at	0.000237	1.79e-05	1.44377	MICB
242629_at	0.00915	0.00228	1.4414	RAB3B
200696_s_at	8.33e-05	4.37e-06	1.43906	GSN
201697_s_at	2.21e-06	3.4e-08	1.4384	DNMT1
222036_s_at	0.000265	2.08e-05	1.4373	MCM4
227558_at	1.43e-06	1.94e-08	1.43375	CBX4
201088_at	1.01e-06	1.22e-08	1.43283	KPNA2
228662_at	4.43e-07	4.22e-09	1.43255	SOCS7
222825_at	1.13e-05	3.02e-07	1.43028	OTUD6B
204023_at	4.32e-06	8.56e-08	1.42927	RFC4
208694_at	1.01e-05	2.59e-07	1.4289	PRKDC
216237_s_at	2.73e-05	9.7e-07	1.42675	MCM5
228106_at	6.97e-07	7.55e-09	1.42467	DCAF16
229359_at	4.67e-06	9.45e-08	1.42441	ASXL2
222593_s_at	4.97e-08	2.85e-10	1.42371	SPATS2
205001_s_at	8.8e-05	4.73e-06	1.42089	DDX3Y
227822_at	3.69e-06	6.89e-08	1.42035	ZNF605
227517_s_at	0.000453	4.26e-05	1.42024	SNORD77///SNORD76///SNORD74///GAS5///SNORD44///SNORD47///SNORD80///SNORD79///SNORD81
220770_s_at	1.84e-05	5.81e-07	1.41785	ZBED8
1554351_a_at	1.82e-08	8.25e-11	1.416	TIPRL
220240_s_at	0.000148	9.37e-06	1.41334	TMCO3
201128_s_at	3.22e-08	1.65e-10	1.41151	ACLY
221522_at	4.33e-07	4.12e-09	1.40933	ANKRD27
225827_at	1.89e-05	6.04e-07	1.40886	AGO2
205449_at	6.49e-07	6.87e-09	1.40472	SAC3D1
210052_s_at	0.00111	0.000144	1.40383	TPX2
235425_at	0.000195	1.37e-05	1.40204	SGO2
219990_at	0.00219	0.000355	1.40193	E2F8
224896_s_at	1.11e-09	2.94e-12	1.40174	TTL
203159_at	0.0018	0.000275	1.40006	GLS
219117_s_at	4.23e-05	1.78e-06	1.40004	FKBP11
209160_at	0.000125	7.46e-06	1.39886	AKR1C3
224568_x_at	0.000118	6.95e-06	1.39832	MALAT1
208926_at	4.31e-07	4.08e-09	1.39684	NEU1
202580_x_at	0.000413	3.79e-05	1.39531	FOXM1
204510_at	0.000158	1.04e-05	1.39256	CDC7
228088_at	8.61e-05	4.58e-06	1.39084	SESTD1
236841_at	7.13e-07	7.79e-09	1.39069	LOC100134445
203548_s_at	0.000237	1.79e-05	1.39005	LPL
224959_at	5.33e-06	1.13e-07	1.38748	SLC26A2
239392_s_at	3.37e-05	1.3e-06	1.38273	POGK
33322_i_at	0.00575	0.00125	1.38188	SFN
222016_s_at	0.00751	0.00177	1.3787	ZSCAN31
1557411_s_at	2.79e-05	1e-06	1.37812	SLC25A43
217755_at	5.24e-06	1.11e-07	1.37786	HN1
213007_at	8.54e-05	4.53e-06	1.37613	FANCI
221830_at	9.06e-08	5.64e-10	1.37421	RAP2A
235405_at	0.000211	1.53e-05	1.3714	GSTA4
1555797_a_at	1.03e-07	6.7e-10	1.37072	ARPC5
214663_at	1.22e-06	1.56e-08	1.37016	DSTYK
209053_s_at	1.82e-06	2.64e-08	1.36906	WHSC1
1555058_a_at	0.00034	2.92e-05	1.36889	LPGAT1
222603_at	2.59e-06	4.17e-08	1.36741	ERMP1
235343_at	0.00746	0.00175	1.36492	VASH2
222433_at	0.00071	7.9e-05	1.36421	ENAH
AFFX-HUMISGF3A/M97935_MB_at	0.000523	5.21e-05	1.36193	STAT1
213485_s_at	2.29e-07	1.81e-09	1.36186	ABCC10
201850_at	0.00275	0.000479	1.36181	CAPG
232065_x_at	0.000166	1.1e-05	1.3604	CENPL
205732_s_at	0.00143	0.000201	1.35876	NCOA2
222369_at	2.6e-08	1.3e-10	1.35756	NAA40
218728_s_at	2.96e-05	1.08e-06	1.35707	CNIH4
203987_at	0.00493	0.00103	1.35683	FZD6
212921_at	0.0026	0.000445	1.3542	SMYD2
203238_s_at	0.000251	1.94e-05	1.35392	NOTCH3
226648_at	8.19e-05	4.28e-06	1.35379	HIF1AN
227295_at	5.25e-05	2.38e-06	1.34768	IKBIP
214751_at	0.00965	0.00245	1.34708	ZNF468
202220_at	6.71e-09	2.51e-11	1.34642	KIAA0907
225252_at	0.00109	0.00014	1.34324	SRXN1
225973_at	6.27e-05	3.01e-06	1.34139	TAP2
231848_x_at	4.02e-06	7.68e-08	1.34126	ZNF207
211162_x_at	0.00903	0.00224	1.34071	SCD
202107_s_at	4.7e-05	2.05e-06	1.34059	MCM2
214061_at	3.47e-06	6.28e-08	1.34025	TBC1D31
200841_s_at	2.74e-07	2.32e-09	1.34018	EPRS
224908_s_at	7.04e-10	1.69e-12	1.34017	TTL
244631_at	0.000527	5.26e-05	1.3395	LOC389834
226350_at	0.00358	0.000674	1.33363	CHML
222843_at	2.52e-05	8.76e-07	1.33322	FIGNL1
226463_at	4.25e-05	1.8e-06	1.3313	ATP6V1C1
212256_at	1.14e-07	7.58e-10	1.32982	GALNT10
224320_s_at	0.000168	1.13e-05	1.32965	MCM8
230645_at	0.00312	0.000563	1.32774	FRMD3
242546_at	0.00337	0.000625	1.32689	LINC01296///DUXAP10
230466_s_at	0.00629	0.00141	1.32419	RASSF3
201670_s_at	0.000991	0.000123	1.32376	MARCKS
201469_s_at	8.18e-08	5.03e-10	1.32259	SHC1
200831_s_at	0.00609	0.00135	1.32243	SCD
1558678_s_at	0.00162	0.000238	1.32239	MALAT1
228323_at	0.000272	2.17e-05	1.31756	KNL1
202193_at	0.00035	3.02e-05	1.31554	LIMK2
200771_at	0.000262	2.05e-05	1.31449	LAMC1
202326_at	2.4e-07	1.96e-09	1.31426	EHMT2
214221_at	1.92e-09	5.96e-12	1.31424	ALMS1
200907_s_at	0.00903	0.00224	1.3142	PALLD
206188_at	0.000125	7.43e-06	1.31291	ZNF623
225702_at	7.01e-05	3.48e-06	1.31203	C8orf76
209154_at	0.000316	2.65e-05	1.31155	P2RX5-TAX1BP3///TAX1BP3
210410_s_at	2.03e-05	6.65e-07	1.31109	MSH5-SAPCD1///SAPCD1///MSH5
1558693_s_at	1.88e-05	5.99e-07	1.31107	GLMP
229588_at	2.88e-05	1.05e-06	1.31064	DNAJC10
201942_s_at	0.000592	6.12e-05	1.31049	CPD
202813_at	3.48e-06	6.35e-08	1.30962	TARBP1
201577_at	5.6e-07	5.67e-09	1.30565	NME1
212810_s_at	4.37e-05	1.87e-06	1.30497	SLC1A4
238022_at	0.00873	0.00215	1.30477	CRNDE
214920_at	0.00494	0.00103	1.30467	THSD7A
226572_at	4.14e-06	8e-08	1.30401	SOCS7
231866_at	2.07e-06	3.13e-08	1.3038	LNPEP
227379_at	0.00296	0.000526	1.30313	MBOAT1
228497_at	0.00551	0.00119	1.3017	SLC22A15
224747_at	0.0011	0.000142	1.30072	UBE2Q2
218501_at	0.00454	0.000922	1.30071	ARHGEF3
211833_s_at	3.71e-08	1.97e-10	1.29995	BAX
225583_at	2.49e-06	3.95e-08	1.29928	UXS1
200910_at	4.49e-08	2.5e-10	1.29789	LOC101927137///CCT3
202733_at	0.000284	2.3e-05	1.29779	LOC101927705///P4HA2
207469_s_at	0.00235	0.000389	1.29633	PIR
228238_at	0.000153	9.88e-06	1.29593	SNORD77///SNORD76///SNORD74///GAS5///SNORD44///SNORD47///SNORD80///SNORD79///SNORD81
1568983_a_at	0.000349	3.02e-05	1.2952	GABPB1-AS1
225485_at	6.79e-05	3.33e-06	1.29298	CEP41
204033_at	0.00069	7.58e-05	1.29068	TRIP13
204240_s_at	3.44e-05	1.34e-06	1.29036	SMC2
202651_at	6.4e-05	3.09e-06	1.28926	LPGAT1
229128_s_at	0.000223	1.65e-05	1.28726	ANP32E
205345_at	1.52e-05	4.46e-07	1.28512	BARD1
218735_s_at	2.4e-07	1.94e-09	1.28472	ZNF544
231835_at	2.47e-05	8.51e-07	1.28201	FAM213B
215043_s_at	0.00554	0.00119	1.28067	GUSBP3///SMA5///SMA4
218542_at	0.00119	0.000157	1.2806	CEP55
220643_s_at	2.32e-05	7.91e-07	1.2802	FAIM
209449_at	2.72e-08	1.37e-10	1.27962	LSM2
210986_s_at	0.000215	1.57e-05	1.27918	TPM1
205741_s_at	0.00256	0.000436	1.27687	DTNA
1557227_s_at	6.09e-06	1.35e-07	1.27686	TPR
209836_x_at	9.14e-07	1.07e-08	1.27447	BOLA2B///BOLA2
208852_s_at	1.32e-07	9.24e-10	1.2721	CANX
221685_s_at	4.54e-07	4.36e-09	1.26817	SPDL1
202998_s_at	0.00018	1.23e-05	1.26751	LOXL2
206116_s_at	0.000372	3.27e-05	1.26739	TPM1
210543_s_at	4.88e-05	2.16e-06	1.26547	PRKDC
208319_s_at	1.19e-06	1.5e-08	1.26507	RBM3
227133_at	5.6e-07	5.65e-09	1.26475	FAM199X
201954_at	0.000134	8.18e-06	1.26465	ARPC1B
210589_s_at	2.43e-06	3.8e-08	1.2646	GBAP1
208999_at	2.47e-06	3.9e-08	1.26457	SEPT8
201584_s_at	1.16e-05	3.14e-07	1.26414	DDX39A
205807_s_at	0.000663	7.15e-05	1.26367	TUFT1
220865_s_at	3.05e-05	1.14e-06	1.26345	PDSS1
214359_s_at	4.36e-05	1.86e-06	1.26214	HSP90AB1
201669_s_at	0.00119	0.000157	1.26153	MARCKS
219060_at	0.000161	1.06e-05	1.2604	WDYHV1
200607_s_at	7.28e-06	1.69e-07	1.25946	RAD21
231841_s_at	0.000875	0.000105	1.25842	KIAA1462
213310_at	0.000395	3.55e-05	1.25662	CASC7///AGO2
201275_at	0.000406	3.7e-05	1.2563	FDPS
209306_s_at	9.12e-09	3.64e-11	1.2558	SWAP70
208103_s_at	2.78e-05	9.98e-07	1.25578	ANP32E
200787_s_at	1.98e-06	2.94e-08	1.25458	PEA15
200872_at	0.00702	0.00163	1.25446	S100A10
206613_s_at	0.000183	1.26e-05	1.2537	TAF1A
202202_s_at	0.00119	0.000158	1.25284	LAMA4
224368_s_at	5.5e-05	2.55e-06	1.25227	NDRG3
201485_s_at	2.3e-09	7.48e-12	1.25102	RCN2
218434_s_at	5.36e-05	2.45e-06	1.25074	AACS
225401_at	2.79e-05	1e-06	1.24951	GLMP
212737_at	3.65e-06	6.78e-08	1.24947	GM2A
213577_at	0.00531	0.00113	1.24864	SQLE
209969_s_at	0.0065	0.00147	1.24748	STAT1
208850_s_at	0.000567	5.79e-05	1.24686	THY1
203302_at	1.29e-08	5.44e-11	1.24639	DCK
210337_s_at	3.31e-07	2.96e-09	1.24631	ACLY
224314_s_at	1.68e-05	5.12e-07	1.24598	EGLN1
205436_s_at	6.68e-05	3.27e-06	1.2456	H2AFX
211744_s_at	0.000266	2.1e-05	1.24478	CD58
207338_s_at	1.21e-07	8.22e-10	1.24434	ZNF200
213734_at	2.05e-07	1.57e-09	1.24261	RFC5
202307_s_at	0.000131	7.99e-06	1.24228	TAP1
201714_at	7.61e-06	1.8e-07	1.24216	TUBG1
201764_at	1.11e-06	1.38e-08	1.24169	TMEM106C
1553764_a_at	0.000629	6.67e-05	1.24111	AJUBA
238681_at	0.000335	2.85e-05	1.24063	GDPD1
1559322_at	0.00587	0.00129	1.23909	LOC727916
242539_at	0.00109	0.000139	1.23801	DIS3L2
209627_s_at	0.000406	3.7e-05	1.23724	OSBPL3
201940_at	0.000158	1.03e-05	1.23613	CPD
203739_at	7.63e-07	8.43e-09	1.23461	ZNF217
226675_s_at	0.000673	7.3e-05	1.2338	MALAT1
226485_at	2.1e-05	6.93e-07	1.23361	LOC101928274///VSIG10
238058_at	0.000137	8.49e-06	1.2335	PRR34-AS1
221050_s_at	6.02e-07	6.23e-09	1.23268	GTPBP2
229120_s_at	3.63e-07	3.34e-09	1.23227	CDC42SE1
222958_s_at	0.00445	0.000898	1.23149	DEPDC1
208931_s_at	2.24e-07	1.77e-09	1.23091	ILF3
226084_at	0.00417	0.000823	1.23072	MAP1B
219481_at	1.39e-05	3.96e-07	1.23024	TTC13
215123_at	0.00233	0.000384	1.22997	NPIPA5///NPIPB5///LOC613037///NPIPB4///NPIPB3
204352_at	0.00218	0.000351	1.22982	TRAF5
231772_x_at	0.000311	2.6e-05	1.22955	CENPH
201664_at	5.11e-05	2.29e-06	1.229	SMC4
239231_at	3.81e-07	3.56e-09	1.22875	ZNF101
200661_at	1.04e-08	4.21e-11	1.22848	CTSA
208982_at	0.000182	1.25e-05	1.22845	PECAM1
208794_s_at	1.93e-08	9.15e-11	1.227	SMARCA4
1559190_s_at	1.74e-05	5.38e-07	1.22598	RDH13
200832_s_at	0.00271	0.000469	1.22595	SCD
209307_at	8.38e-07	9.53e-09	1.22574	SWAP70
200783_s_at	0.000176	1.19e-05	1.22475	STMN1
216593_s_at	2.74e-05	9.8e-07	1.22451	PIGC
212335_at	1.13e-07	7.53e-10	1.22446	GNS
233540_s_at	1.16e-05	3.15e-07	1.22268	CDK5RAP2
213581_at	9.81e-05	5.48e-06	1.22249	PDCD2
208659_at	1.08e-05	2.85e-07	1.2213	CLIC1
1553099_at	0.000287	2.34e-05	1.22071	TIGD1
213911_s_at	7.15e-07	7.83e-09	1.21988	H2AFZ
202579_x_at	9.27e-11	1.54e-13	1.21979	HMGN4
218361_at	2.21e-06	3.4e-08	1.21924	GOLPH3L
208983_s_at	0.000301	2.49e-05	1.21918	PECAM1
212055_at	6.81e-05	3.35e-06	1.21903	TPGS2
226483_at	0.000226	1.67e-05	1.21673	TMEM68
37943_at	4.87e-11	7.12e-14	1.21648	ZFYVE26
202543_s_at	2.95e-06	4.97e-08	1.21564	GMFB
203087_s_at	1.37e-05	3.89e-07	1.2151	KIF2A
201268_at	5.37e-11	8.15e-14	1.21405	NME1-NME2///NME2
225173_at	0.000528	5.29e-05	1.21368	ARHGAP18
203607_at	4.32e-06	8.56e-08	1.21291	INPP5F
1555618_s_at	1.26e-06	1.63e-08	1.21244	SAE1
220305_at	3.8e-05	1.55e-06	1.21192	MAVS
215071_s_at	0.00499	0.00104	1.21168	HIST1H2AC
232412_at	0.000131	7.9e-06	1.20989	FBXL20
209044_x_at	3.3e-06	5.86e-08	1.20838	SF3B4
228455_at	0.000328	2.78e-05	1.2028	RBM15
238122_at	2.5e-07	2.06e-09	1.20198	RBM12B
225399_at	1.16e-05	3.14e-07	1.19991	TSEN15
203022_at	0.000116	6.82e-06	1.19987	RNASEH2A
51228_at	2.32e-07	1.88e-09	1.19969	RBM12B
208964_s_at	0.00924	0.00231	1.19922	MIR1908///FADS1
39549_at	0.00154	0.000223	1.19779	NPAS2
203968_s_at	0.00368	0.000698	1.19524	CDC6
225447_at	5.03e-06	1.05e-07	1.19517	GPD2
231784_s_at	0.00032	2.69e-05	1.19505	DCAF13
201136_at	0.00452	0.000915	1.19475	PLP2
200632_s_at	0.00514	0.00108	1.19474	NDRG1
204767_s_at	4.38e-05	1.88e-06	1.19471	FEN1
223577_x_at	0.000669	7.23e-05	1.19207	MALAT1
212811_x_at	0.000104	5.92e-06	1.19167	SLC1A4
209626_s_at	0.000982	0.000122	1.19108	OSBPL3
208835_s_at	8.54e-08	5.28e-10	1.19066	LUC7L3
223993_s_at	0.000137	8.46e-06	1.1902	CNIH4
200853_at	4.58e-06	9.21e-08	1.18972	H2AFZ
222735_at	7.38e-06	1.72e-07	1.1889	TMEM38B
212345_s_at	1.99e-08	9.49e-11	1.1878	CREB3L2
214697_s_at	5.69e-05	2.66e-06	1.18771	PTBP3
227796_at	1.37e-06	1.82e-08	1.18718	ZFP62
218503_at	9.78e-08	6.3e-10	1.18695	FOCAD
226436_at	0.000226	1.68e-05	1.18651	RASSF4
201818_at	0.000682	7.45e-05	1.18623	LPCAT1
223461_at	4.49e-08	2.48e-10	1.18612	TBC1D7
232618_at	0.00381	0.000731	1.18561	TXLNGY
223054_at	1.77e-07	1.31e-09	1.18444	DNAJB11
221540_x_at	1.99e-05	6.45e-07	1.18405	GTF2H2C_2///GTF2H2C///GTF2H2B///GTF2H2
218681_s_at	2.5e-06	3.97e-08	1.18326	SDF2L1
205187_at	5.47e-06	1.18e-07	1.18312	SMAD5
225240_s_at	0.000552	5.6e-05	1.18259	MSI2
204333_s_at	6e-05	2.84e-06	1.1807	AGA
226134_s_at	0.0011	0.000141	1.1805	MSI2
210869_s_at	0.000288	2.35e-05	1.18025	MIR6756///MCAM
225806_at	0.0014	0.000197	1.17967	AJUBA
214853_s_at	4.55e-07	4.38e-09	1.17854	SHC1
201797_s_at	4.07e-06	7.81e-08	1.17833	VARS
220948_s_at	2.71e-05	9.62e-07	1.17815	ATP1A1
1569003_at	0.00361	0.000681	1.1779	VMP1
212062_at	0.000446	4.18e-05	1.17751	ATP9A
227041_at	0.000409	3.73e-05	1.17675	SESTD1
35820_at	7.82e-06	1.86e-07	1.17614	GM2A
213073_at	1e-10	1.68e-13	1.1757	ZFYVE26
210987_x_at	0.000939	0.000115	1.17561	TPM1
212445_s_at	0.000571	5.84e-05	1.1745	NEDD4L
202454_s_at	5.36e-05	2.45e-06	1.17444	ERBB3
231188_at	1.07e-07	6.97e-10	1.17441	ZSCAN2
203774_at	0.000199	1.41e-05	1.17429	MTR
232395_x_at	0.000336	2.87e-05	1.17277	AGBL3
228315_at	2.86e-06	4.74e-08	1.17227	ZMAT3
223063_at	9.3e-05	5.09e-06	1.17153	C1orf198
223307_at	0.000288	2.35e-05	1.17116	CDCA3
206848_at	0.0003	2.47e-05	1.17114	COX20
222428_s_at	1.59e-08	6.93e-11	1.1711	LARS
211330_s_at	0.00399	0.000777	1.1709	HFE
1554628_at	0.0085	0.00208	1.17064	ZNF57
202275_at	0.00655	0.00149	1.16933	G6PD
1554271_a_at	0.000963	0.000119	1.16833	CENPL
226962_at	2.47e-05	8.53e-07	1.16816	ZBTB41
229074_at	2.84e-06	4.69e-08	1.16749	EHD4
223423_at	0.00631	0.00142	1.16703	GPR160
218772_x_at	3.69e-05	1.48e-06	1.16551	TMEM38B
209882_at	2.01e-05	6.54e-07	1.16329	RIT1
227514_at	0.000184	1.27e-05	1.16316	ITPRIPL2
226319_s_at	7.3e-06	1.7e-07	1.16226	ALYREF
209015_s_at	9.5e-06	2.4e-07	1.16175	DNAJB6
226269_at	0.00818	0.00197	1.16161	GDAP1
212820_at	1.04e-06	1.26e-08	1.16115	DMXL2
228433_at	0.00156	0.000226	1.16088	NFYA
200617_at	2.71e-05	9.64e-07	1.16014	MLEC
226733_at	0.0012	0.00016	1.15997	PFKFB2
223646_s_at	0.00184	0.000283	1.15967	TXLNGY
1558956_s_at	3.26e-05	1.24e-06	1.15929	IFT80
227921_at	0.00684	0.00157	1.15906	LOC105379499///FLJ45482
200600_at	0.000711	7.92e-05	1.15768	MSN
213894_at	0.00419	0.000829	1.1575	THSD7A
221922_at	2.12e-05	7.02e-07	1.15724	GPSM2
218185_s_at	4.89e-06	1.01e-07	1.15693	ARMC1
201668_x_at	0.00162	0.000238	1.15686	MARCKS
226213_at	3.34e-05	1.28e-06	1.15676	ERBB3
201548_s_at	0.000215	1.57e-05	1.1562	KDM5B
212800_at	3.82e-05	1.56e-06	1.15609	STX6
226558_at	0.00191	0.000296	1.15494	TEKT4P2///MAFIP///LOC389834
205909_at	0.00703	0.00163	1.1547	POLE2
202655_at	6.24e-06	1.39e-07	1.15392	MANF
212520_s_at	2.43e-07	1.99e-09	1.15181	SMARCA4
223700_at	0.000125	7.47e-06	1.14916	MND1
206316_s_at	0.00132	0.00018	1.1483	KNTC1
226338_at	0.00347	0.000648	1.14759	TMEM55A
228397_at	0.000114	6.65e-06	1.14718	TUG1
202395_at	2.5e-09	8.24e-12	1.14695	LOC101930324///NSF
1558214_s_at	0.000819	9.59e-05	1.14619	CTNNA1
203414_at	0.000367	3.21e-05	1.14597	MMD
203222_s_at	0.000117	6.89e-06	1.14402	TLE1
217946_s_at	1.56e-08	6.73e-11	1.14395	SAE1
230028_at	0.000344	2.96e-05	1.14373	KIAA0907
219386_s_at	0.00949	0.0024	1.14312	SLAMF8
204976_s_at	3.51e-05	1.39e-06	1.14193	AMMECR1
209586_s_at	8.49e-06	2.08e-07	1.14129	PRUNE1
205173_x_at	0.000541	5.45e-05	1.14106	CD58
222116_s_at	9.69e-05	5.39e-06	1.14101	TBC1D16
1558254_s_at	3.7e-05	1.49e-06	1.14056	SRPK2
204480_s_at	9.31e-07	1.11e-08	1.13832	C9orf16
200825_s_at	6.78e-06	1.54e-07	1.13782	HYOU1
214430_at	8.55e-05	4.54e-06	1.13765	GLA
203773_x_at	0.000892	0.000107	1.13706	BLVRA
225837_at	5.18e-06	1.09e-07	1.13699	RHNO1
209902_at	1.55e-09	4.47e-12	1.13696	ATR
234850_at	0.00891	0.00221	1.13592	MOGAT3
223274_at	0.000402	3.64e-05	1.13568	TCF19
228726_at	3.55e-05	1.41e-06	1.13442	SERPINB1
205260_s_at	2.21e-06	3.4e-08	1.13381	ACYP1
220486_x_at	1.22e-05	3.36e-07	1.13346	LOC101928589///TMEM164
213243_at	4.89e-06	1.01e-07	1.13316	VPS13B
200652_at	3.19e-06	5.55e-08	1.13203	SSR2
202088_at	3.17e-06	5.49e-08	1.13184	SLC39A6
201251_at	0.00245	0.00041	1.1312	PKM
212563_at	0.000571	5.85e-05	1.12972	MIR7112///BOP1
202089_s_at	2.78e-05	9.95e-07	1.12969	SLC39A6
226462_at	0.00114	0.000148	1.12952	STXBP6
1555278_a_at	2.89e-07	2.5e-09	1.12936	CKAP5
218788_s_at	0.00444	0.000894	1.12735	SMYD3
218187_s_at	0.00043	3.99e-05	1.12721	C8orf33
225836_s_at	5.13e-05	2.31e-06	1.1267	RHNO1
224233_s_at	2.81e-05	1.02e-06	1.12565	MSTO1
225578_at	3.22e-06	5.67e-08	1.12525	MZT1
1555526_a_at	0.000534	5.36e-05	1.12484	SEPT6
213924_at	0.0092	0.0023	1.12449	GNAL
228069_at	0.00353	0.000663	1.12429	MTFR2
218700_s_at	0.000333	2.83e-05	1.12333	RAB29
213599_at	0.00326	0.000598	1.12301	OIP5
225237_s_at	0.000807	9.4e-05	1.12299	MSI2
200916_at	0.00012	7.12e-06	1.12276	TAGLN2
211609_x_at	3.47e-06	6.31e-08	1.12266	PSMD4
202720_at	0.00417	0.000822	1.12223	TES
1553677_a_at	1.8e-08	8.01e-11	1.12174	TIPRL
222416_at	5.4e-05	2.48e-06	1.12078	ALDH18A1
235266_at	0.000571	5.84e-05	1.12039	ATAD2
233014_at	4.48e-06	8.95e-08	1.11995	IDI1
201667_at	0.00556	0.0012	1.11956	GJA1
213610_s_at	0.00469	0.000961	1.11948	PHOSPHO2-KLHL23///KLHL23
218352_at	1.15e-05	3.1e-07	1.11885	RCBTB1
225068_at	3.67e-07	3.4e-09	1.11834	KLHL12
211340_s_at	0.000825	9.68e-05	1.11786	MIR6756///MCAM
213927_at	6.4e-05	3.09e-06	1.11778	MAP3K9
227717_at	0.00254	0.000432	1.11739	ARHGEF37
225402_at	5.53e-05	2.58e-06	1.11623	TP53RK
212605_s_at	5.12e-06	1.08e-07	1.11525	NUDT3
232238_at	0.00664	0.00152	1.11525	ASPM
225313_at	0.00976	0.00249	1.11521	FAM217B
208579_x_at	0.00354	0.000665	1.1146	H2BFS
225009_at	0.000299	2.46e-05	1.11457	CMTM4
205339_at	2.34e-05	7.97e-07	1.11455	STIL
225174_at	2.89e-06	4.82e-08	1.11373	DNAJC10
202223_at	2.59e-06	4.19e-08	1.11325	STT3A
212474_at	8.96e-07	1.05e-08	1.11222	AVL9
200641_s_at	0.000383	3.41e-05	1.11193	YWHAZ
225457_s_at	0.00149	0.000213	1.11163	OLMALINC///PP7080
208677_s_at	2.43e-06	3.8e-08	1.11152	BSG
229115_at	9.22e-08	5.77e-10	1.11122	DYNC1H1
218783_at	0.000437	4.07e-05	1.11121	INTS7
202321_at	0.000424	3.92e-05	1.11099	GGPS1
208853_s_at	2.53e-05	8.81e-07	1.11089	CANX
221039_s_at	0.000268	2.13e-05	1.11062	ASAP1
214773_x_at	2.72e-07	2.29e-09	1.10974	TIPRL
214007_s_at	5.84e-05	2.76e-06	1.10969	TWF1
216942_s_at	0.000336	2.88e-05	1.10935	CD58
64432_at	2.59e-06	4.2e-08	1.10854	MAPKAPK5-AS1
201785_at	0.007	0.00162	1.10825	RNASE1
223645_s_at	0.0022	0.000357	1.10765	TXLNGY
209925_at	0.00898	0.00223	1.10764	OCLN
202758_s_at	5.42e-10	1.23e-12	1.10758	RFXANK
200788_s_at	2.5e-06	3.98e-08	1.10654	PEA15
233461_x_at	2.87e-06	4.78e-08	1.10569	ZNF226
220940_at	0.00165	0.000244	1.10557	ANKRD36B
222385_x_at	7.35e-07	8.07e-09	1.10553	SEC61A1
226421_at	0.000141	8.82e-06	1.10545	AMMECR1
212370_x_at	2.16e-07	1.68e-09	1.10413	LOC101930591///FAM21A///FAM21C
219512_at	1.16e-05	3.16e-07	1.10302	DSN1
202846_s_at	2.51e-06	4.02e-08	1.10226	PIGC
222640_at	7.55e-05	3.86e-06	1.10225	DNMT3A
204944_at	0.00086	0.000102	1.1022	PTPRG
218193_s_at	2.6e-07	2.17e-09	1.10182	GOLT1B
210988_s_at	0.000193	1.35e-05	1.10099	PRUNE1
210460_s_at	6.08e-06	1.34e-07	1.1006	PSMD4
232204_at	0.000166	1.1e-05	1.09951	EBF1
217820_s_at	0.00966	0.00245	1.0991	ENAH
230434_at	0.000173	1.16e-05	1.09904	PHOSPHO2
57163_at	6.66e-10	1.55e-12	1.09878	MIR6734///ELOVL1
221523_s_at	0.00233	0.000384	1.09802	RRAGD
201065_s_at	5.49e-09	1.98e-11	1.09798	GTF2IP4///GTF2IP1///GTF2I
200064_at	7.47e-06	1.75e-07	1.09796	HSP90AB1
205656_at	0.00063	6.68e-05	1.09786	PCDH17
201549_x_at	0.00189	0.000291	1.09722	KDM5B
200999_s_at	0.000887	0.000107	1.09695	CKAP4
200889_s_at	7.85e-06	1.87e-07	1.09614	SSR1
225390_s_at	0.000157	1.02e-05	1.09602	KLF13
209258_s_at	8.07e-05	4.2e-06	1.09453	SMC3
230180_at	0.00128	0.000173	1.09386	DDX17
202180_s_at	0.000406	3.69e-05	1.09245	MVP
227565_at	0.000275	2.21e-05	1.09234	KLHL5
201202_at	4.88e-05	2.15e-06	1.09116	PCNA
203120_at	7.06e-05	3.52e-06	1.09101	TP53BP2
202351_at	0.00336	0.000622	1.09101	ITGAV
242201_at	2.66e-05	9.39e-07	1.09076	PMS2P5
201201_at	1.42e-06	1.91e-08	1.09036	CSTB
203145_at	0.000736	8.29e-05	1.0903	SPAG5
212021_s_at	0.000459	4.35e-05	1.09025	MKI67
229908_s_at	9.68e-08	6.2e-10	1.08984	UNKL
209576_at	0.00532	0.00113	1.08965	GNAI1
222427_s_at	2.29e-07	1.84e-09	1.08912	LARS
228245_s_at	0.00331	0.00061	1.08906	LOC100509445///LOC728715///OVOS///OVOS2
214647_s_at	0.006	0.00133	1.08893	HFE
209647_s_at	2.3e-07	1.85e-09	1.08812	SOCS5
201774_s_at	8.11e-06	1.96e-07	1.08723	NCAPD2
229017_s_at	9.78e-06	2.47e-07	1.08676	DSTYK
204477_at	1.79e-06	2.57e-08	1.08579	RABIF
212815_at	0.000111	6.45e-06	1.08546	ASCC3
200638_s_at	0.000172	1.15e-05	1.0849	YWHAZ
1553984_s_at	5.23e-07	5.2e-09	1.0845	DTYMK
215220_s_at	0.000463	4.42e-05	1.0842	TPR
212799_at	3.05e-06	5.23e-08	1.08342	STX6
227221_at	2.01e-07	1.52e-09	1.08239	ZMAT3
211729_x_at	0.00151	0.000216	1.08192	BLVRA
200052_s_at	2.71e-05	9.59e-07	1.08167	ILF2
203715_at	0.000976	0.000121	1.08126	TBCE
1556064_at	0.000528	5.28e-05	1.08016	LOC284926
222158_s_at	0.0002	1.42e-05	1.07978	DESI2
228488_at	0.000116	6.8e-06	1.07957	TBC1D16
225716_at	8.34e-05	4.38e-06	1.07945	BRI3BP
221884_at	0.000408	3.72e-05	1.07936	MECOM
1552613_s_at	0.000274	2.2e-05	1.07935	CDC42SE2
203077_s_at	2.68e-08	1.34e-10	1.07916	SMAD2
226510_at	7.04e-10	1.66e-12	1.07895	HEATR5A
200882_s_at	2.45e-05	8.45e-07	1.07876	PSMD4
214500_at	0.000221	1.63e-05	1.07767	H2AFY
1554768_a_at	0.00139	0.000193	1.07756	MAD2L1
212122_at	0.00131	0.000178	1.0772	RHOQ
201943_s_at	0.00172	0.000258	1.07629	CPD
203744_at	0.00211	0.000336	1.07598	HMGB3
242560_at	0.000676	7.35e-05	1.0749	FANCD2
238034_at	2.51e-06	4.01e-08	1.07465	CANX
49306_at	0.000238	1.79e-05	1.0744	RASSF4
226802_s_at	1.32e-06	1.72e-08	1.07362	BMS1P20
238444_at	0.000339	2.91e-05	1.07142	ZNF618
226763_at	0.000917	0.000111	1.07062	SESTD1
229090_at	0.000408	3.73e-05	1.07013	ZEB1-AS1
215464_s_at	0.000504	4.94e-05	1.07003	P2RX5-TAX1BP3///TAX1BP3///P2RX5
200770_s_at	0.000434	4.04e-05	1.06971	LAMC1
1554547_at	0.00354	0.000665	1.06971	FAM13C
211963_s_at	1.1e-07	7.21e-10	1.06922	ARPC5
219880_at	2.57e-05	8.99e-07	1.06899	CTC-338M12.4
AFFX-HUMISGF3A/M97935_MA_at	0.0025	0.000422	1.06896	STAT1
206074_s_at	0.00124	0.000166	1.06893	HMGA1
1555730_a_at	8e-08	4.87e-10	1.06872	CFL1
218257_s_at	1.59e-05	4.72e-07	1.0682	UGGT1
241817_at	2.18e-05	7.32e-07	1.0682	MIR4271///C3orf62
220651_s_at	0.00613	0.00136	1.06769	MCM10
212929_s_at	9.66e-07	1.16e-08	1.0673	LOC101930591///FAM21A///FAM21C
205967_at	7.59e-05	3.9e-06	1.06627	HIST2H4B///HIST4H4///HIST2H4A///HIST1H4L///HIST1H4E///HIST1H4B///HIST1H4H///HIST1H4C///HIST1H4J///HIST1H4K///HIST1H4F///HIST1H4D///HIST1H4A///HIST1H4I
218622_at	1.27e-05	3.53e-07	1.06607	NUP37
223556_at	0.00259	0.000442	1.06475	HELLS
201412_at	1.48e-05	4.3e-07	1.06465	LRP10
218909_at	4.37e-05	1.87e-06	1.06425	RPS6KC1
200998_s_at	0.00144	0.000204	1.06312	CKAP4
226085_at	0.000237	1.78e-05	1.06288	CBX5
214290_s_at	0.00908	0.00226	1.06275	HIST2H2AA4///HIST2H2AA3
222752_s_at	2.82e-06	4.64e-08	1.06218	TMEM206
208750_s_at	8.85e-06	2.19e-07	1.06114	MIR3620///ARF1
218181_s_at	0.000227	1.69e-05	1.06094	MAP4K4
228597_at	0.00172	0.000258	1.06036	MIS18A
214163_at	0.000185	1.28e-05	1.05963	HSPB11
222736_s_at	7.54e-05	3.85e-06	1.05933	TMEM38B
219675_s_at	1.71e-05	5.25e-07	1.05822	UXS1
214833_at	0.000307	2.56e-05	1.05785	TMEM63A
215281_x_at	0.000394	3.54e-05	1.05768	POGZ
1568865_at	0.00023	1.71e-05	1.0572	FNTB
222988_s_at	2.8e-06	4.6e-08	1.05712	TMEM9
224482_s_at	0.00385	0.000741	1.05633	RAB11FIP4
222547_at	0.000265	2.09e-05	1.0557	MAP4K4
202769_at	0.000185	1.28e-05	1.05552	CCNG2
219007_at	6.59e-07	7.06e-09	1.05543	NUP43
223677_at	5.75e-05	2.7e-06	1.05538	ATG10
228468_at	0.000116	6.85e-06	1.05493	MASTL
201259_s_at	0.000237	1.79e-05	1.05489	SYPL1
205731_s_at	0.000308	2.56e-05	1.05458	NCOA2
226592_at	0.000163	1.08e-05	1.05439	ZNF618
210534_s_at	0.000627	6.64e-05	1.05425	B9D1
202635_s_at	5.24e-05	2.38e-06	1.05331	POLR2K
226128_at	2.92e-07	2.54e-09	1.05291	BROX
209257_s_at	0.000176	1.19e-05	1.05287	SMC3
200842_s_at	1.14e-06	1.43e-08	1.05214	EPRS
227545_at	0.000212	1.53e-05	1.05131	BARD1
214512_s_at	8.64e-07	9.94e-09	1.04975	SUB1
224841_x_at	0.00102	0.000128	1.04898	SNORD77///SNORD76///SNORD74///GAS5///SNORD44///SNORD47///SNORD80///SNORD79///SNORD81
209093_s_at	0.000105	5.99e-06	1.04872	GBAP1///GBA
209408_at	0.00323	0.000591	1.0483	KIF2C
1554600_s_at	1.24e-05	3.43e-07	1.04794	LMNA
213623_at	3.04e-06	5.19e-08	1.04747	KIF3A
218370_s_at	1.08e-05	2.86e-07	1.04603	S100PBP
222654_at	0.000183	1.26e-05	1.04603	IMPAD1
210830_s_at	0.000532	5.33e-05	1.046	PON2
228216_at	0.000256	1.99e-05	1.04485	ZBTB37
226001_at	0.000217	1.59e-05	1.04427	KLHL5
224722_at	0.00049	4.75e-05	1.04427	MIB1
1555888_at	0.000509	5e-05	1.04314	UBR5-AS1
224486_s_at	1.67e-06	2.35e-08	1.04313	C15orf41
208478_s_at	1.9e-06	2.79e-08	1.04199	BAX
212556_at	0.000106	6.05e-06	1.0416	SCRIB
211072_x_at	8.81e-07	1.02e-08	1.0401	TUBA1B
202324_s_at	1.43e-05	4.14e-07	1.04008	ACBD3
224559_at	0.00466	0.000954	1.03982	MALAT1
201377_at	0.000114	6.64e-06	1.03957	UBAP2L
201956_s_at	3.84e-06	7.24e-08	1.03919	GNPAT
224741_x_at	0.000902	0.000109	1.03917	SNORD77///SNORD76///SNORD74///GAS5///SNORD44///SNORD47///SNORD80///SNORD79///SNORD81
228992_at	0.000168	1.13e-05	1.0388	MED28
214220_s_at	1.46e-06	1.99e-08	1.0385	ALMS1
241342_at	0.00825	0.002	1.03847	TMEM65
226628_at	1.7e-05	5.2e-07	1.03806	THOC2
235044_at	0.00187	0.000288	1.038	CYYR1
207700_s_at	0.000111	6.46e-06	1.03757	NCOA3
219628_at	3.63e-06	6.72e-08	1.03671	ZMAT3
213869_x_at	0.000198	1.4e-05	1.03635	THY1
204768_s_at	0.000173	1.16e-05	1.03627	FEN1
226825_s_at	5.12e-05	2.3e-06	1.0352	TMEM165
212296_at	1.19e-07	7.91e-10	1.03511	PSMD14
1552478_a_at	0.00988	0.00253	1.03492	IRF6
225484_at	1.95e-05	6.29e-07	1.03487	CEP41
232297_at	0.000795	9.23e-05	1.03379	KLHL5
228121_at	0.00664	0.00152	1.03332	TGFB2
227304_at	0.00018	1.23e-05	1.03288	SMCR8
212677_s_at	8.11e-06	1.96e-07	1.03284	CEP68
217733_s_at	0.00278	0.000485	1.03247	TMSB10
218550_s_at	3.18e-05	1.19e-06	1.03106	LRRC20
218594_at	6.39e-05	3.09e-06	1.03087	HEATR1
208859_s_at	4.56e-06	9.15e-08	1.03053	ATRX
209644_x_at	0.00207	0.000329	1.02915	CDKN2A
223201_s_at	0.000199	1.41e-05	1.02911	LOC101928589///TMEM164
201985_at	0.000161	1.06e-05	1.02819	KIAA0196
201471_s_at	0.000825	9.68e-05	1.0279	SQSTM1
205169_at	2.37e-05	8.12e-07	1.02784	RBBP5
206565_x_at	0.00169	0.000252	1.02776	SMA4
214895_s_at	0.000271	2.16e-05	1.02749	ADAM10
202184_s_at	1.84e-05	5.81e-07	1.02715	NUP133
204361_s_at	0.00666	0.00152	1.02665	SKAP2
202736_s_at	1.36e-06	1.8e-08	1.02641	LSM4
209688_s_at	6.97e-07	7.59e-09	1.02634	CCDC93
214670_at	2.35e-05	8.03e-07	1.02611	ZKSCAN1
235754_at	0.000196	1.37e-05	1.02606	HFE
1559094_at	0.00126	0.00017	1.02575	FBXO9
231842_at	0.000916	0.000111	1.02513	KIAA1462
226791_at	0.00515	0.00108	1.02451	KIFC2
201486_at	2.86e-08	1.45e-10	1.02413	RCN2
203182_s_at	1.07e-06	1.31e-08	1.024	SRPK2
208938_at	1.88e-05	5.98e-07	1.02395	PRCC
212307_s_at	3.25e-05	1.23e-06	1.02318	OGT
226456_at	0.00172	0.000258	1.02314	RMI2
202421_at	0.00168	0.00025	1.02298	IGSF3
203073_at	4.32e-06	8.53e-08	1.02272	COG2
209049_s_at	1.35e-05	3.82e-07	1.0227	ZMYND8
218561_s_at	1.56e-05	4.63e-07	1.02155	LYRM4
225253_s_at	1.26e-06	1.63e-08	1.02135	METTL2A///METTL2B
230177_at	0.00103	0.000129	1.02111	GTF2H2B///GTF2H2
1553145_at	0.000845	9.99e-05	1.02104	TAPT1-AS1
200966_x_at	0.000137	8.47e-06	1.02067	ALDOA
201760_s_at	4.27e-06	8.37e-08	1.02064	WSB2
235158_at	5.05e-06	1.05e-07	1.02058	TMEM209
204225_at	0.00287	0.000507	1.01961	HDAC4
1559214_at	0.00498	0.00104	1.01871	FBXO22
236814_at	0.00045	4.22e-05	1.0182	MDM4
226888_at	3.88e-08	2.09e-10	1.01819	CSNK1G1
220800_s_at	0.00163	0.000239	1.01779	TMOD3
208308_s_at	1.07e-05	2.81e-07	1.01743	GPI
224902_at	2.44e-05	8.38e-07	1.01708	PDPR
221782_at	0.000185	1.28e-05	1.01698	DNAJC10
213528_at	5.78e-05	2.72e-06	1.01671	METTL18
208981_at	0.000772	8.88e-05	1.01598	PECAM1
218966_at	0.000407	3.7e-05	1.01597	MYO5C
227179_at	0.000559	5.68e-05	1.01596	STAU2
210891_s_at	1.86e-07	1.4e-09	1.0159	GTF2IP4///GTF2IP1///GTF2I
226426_at	5.82e-05	2.74e-06	1.01582	ADNP
216640_s_at	1.71e-06	2.43e-08	1.01582	PDIA6
202185_at	2.98e-06	5.03e-08	1.01574	PLOD3
225228_at	3.93e-06	7.45e-08	1.01546	DRAM2
205122_at	0.00143	0.000202	1.01504	MSANTD3-TMEFF1///TMEFF1
202823_at	0.0016	0.000233	1.01483	TCEB1
212639_x_at	2.33e-06	3.62e-08	1.01445	TUBA1B
224791_at	0.000795	9.22e-05	1.01431	ASAP1
225435_at	0.000264	2.08e-05	1.01421	SSR1
236268_at	1.13e-05	3.02e-07	1.01373	SEC22C
202743_at	4.3e-05	1.82e-06	1.01341	PIK3R3
226943_at	1.89e-05	6.04e-07	1.01323	C12orf73
201327_s_at	3e-06	5.08e-08	1.01286	CCT6A
210983_s_at	0.000188	1.31e-05	1.01254	MCM7
222500_at	1.54e-05	4.56e-07	1.01248	PPIL1
202227_s_at	2.33e-08	1.13e-10	1.01244	BRD8
203629_s_at	1.5e-06	2.04e-08	1.01235	COG5
201944_at	4.9e-07	4.83e-09	1.01219	HEXB
231979_at	0.00124	0.000167	1.01181	GABPB1-AS1
224885_s_at	1.54e-07	1.12e-09	1.01158	KRTCAP2
32088_at	2.52e-05	8.75e-07	1.01152	BLZF1
205425_at	0.00103	0.00013	1.00991	HIP1
210978_s_at	0.000349	3.01e-05	1.00983	TAGLN2
201326_at	2.89e-06	4.85e-08	1.00939	CCT6A
213125_at	0.00115	0.00015	1.00919	OLFML2B
223079_s_at	0.00847	0.00207	1.00808	GLS
205046_at	0.000185	1.27e-05	1.00788	CENPE
211058_x_at	9.19e-07	1.08e-08	1.00754	TUBA1B
219294_at	0.000996	0.000124	1.0073	CENPQ
218853_s_at	0.00535	0.00114	1.00723	MOSPD1
213043_s_at	1.26e-08	5.25e-11	1.00673	MIR6884///MED24
222550_at	3.84e-05	1.58e-06	1.00673	ARMC1
201090_x_at	3.1e-06	5.32e-08	1.00673	TUBA1B
236278_at	0.0054	0.00116	1.00621	HIST1H3E
202679_at	0.000402	3.63e-05	1.00614	NPC1
201075_s_at	2.21e-05	7.43e-07	1.00603	SMARCC1
227069_at	4.85e-05	2.14e-06	1.00574	CUX1
204461_x_at	1.6e-06	2.22e-08	1.00558	RAD1
223057_s_at	1.13e-05	3.04e-07	1.00499	XPO5
231862_at	0.000254	1.97e-05	1.00475	CBX5
243796_at	0.000814	9.52e-05	1.00448	HEXIM2
214687_x_at	0.000188	1.31e-05	1.00363	ALDOA
1555326_a_at	0.0047	0.000963	1.00335	ADAM9
221538_s_at	0.000718	8.04e-05	1.00313	PLXNA1
222122_s_at	2.87e-07	2.46e-09	1.003	THOC2
221781_s_at	7.37e-05	3.72e-06	1.00294	DNAJC10
238733_at	0.00476	0.000979	1.00277	MDM2
230407_at	0.000406	3.7e-05	1.00243	SBNO1
1554451_s_at	1.84e-05	5.82e-07	1.00223	DNAJC14
226408_at	0.000656	7.04e-05	1.00164	TEAD2
218251_at	0.000994	0.000124	1.00139	MID1IP1
225245_x_at	0.000145	9.13e-06	1.00129	H2AFJ
1557953_at	2.62e-05	9.21e-07	1.00111	ZKSCAN1
214055_x_at	7.72e-06	1.83e-07	1.00091	PRRC2C
218859_s_at	5.88e-06	1.29e-07	1.00026	ESF1
226808_at	0.000191	1.33e-05	1.00005	ZNF862
205336_at	1.87e-16	1.02e-19	-1.00005	PVALB
32837_at	8.93e-05	4.83e-06	-1.00174	AGPAT2
207122_x_at	0.00591	0.0013	-1.00389	SULT1A2
202313_at	6.15e-05	2.94e-06	-1.00542	PPP2R2A
226807_at	0.00543	0.00116	-1.00554	ZFP1
238513_at	0.00131	0.000178	-1.00598	PRRG4
209739_s_at	7.76e-05	3.99e-06	-1.00897	PNPLA4
205472_s_at	1.05e-11	1.28e-14	-1.00907	DACH1
205517_at	6.67e-05	3.26e-06	-1.00984	GATA4
210793_s_at	0.000357	3.1e-05	-1.01104	NUP98
211385_x_at	0.00765	0.00181	-1.01412	SULT1A2
219188_s_at	0.00286	0.000504	-1.01665	MACROD1
210739_x_at	0.000563	5.73e-05	-1.01852	SLC4A4
227081_at	0.00844	0.00206	-1.01853	DNALI1
201425_at	0.000198	1.4e-05	-1.01861	ALDH2
1553635_s_at	2.89e-10	5.66e-13	-1.01869	TCTEX1D1
204134_at	0.000101	5.68e-06	-1.01996	PDE2A
226109_at	0.000814	9.51e-05	-1.02045	C21orf91
214326_x_at	1.7e-05	5.19e-07	-1.02055	JUND
219521_at	3.34e-06	5.98e-08	-1.02155	B3GAT1
225804_at	0.000154	9.96e-06	-1.0234	CYB5D2
221552_at	0.00091	0.00011	-1.02417	ABHD6
227092_at	3.02e-05	1.12e-06	-1.0247	LOC101927752
241986_at	1.63e-14	1.19e-17	-1.02487	BMPER
201886_at	1.86e-05	5.91e-07	-1.02653	DCAF11
220815_at	2.08e-11	2.74e-14	-1.02673	CTNNA3
223344_s_at	0.0061	0.00135	-1.02843	MS4A7
208249_s_at	3e-06	5.08e-08	-1.03035	TGDS
201963_at	0.00096	0.000118	-1.0304	ACSL1
204763_s_at	6.32e-09	2.35e-11	-1.03097	GNAO1
229144_at	1.33e-11	1.65e-14	-1.03267	KAZN
244627_at	0.00293	0.00052	-1.03326	TKFC
219281_at	0.000408	3.73e-05	-1.03626	MSRA
237622_at	0.00256	0.000437	-1.03776	ACO1
219541_at	0.0052	0.0011	-1.04037	LIME1
220975_s_at	1.46e-06	1.98e-08	-1.04072	C1QTNF1
216223_at	0.00662	0.00151	-1.04201	CPN2
239650_at	0.00046	4.37e-05	-1.04217	NCKAP5
240033_at	0.00764	0.00181	-1.0423	PLG
203143_s_at	0.000101	5.7e-06	-1.04248	KIAA0040
227417_at	0.00027	2.15e-05	-1.04399	MARCH2
228409_at	1.29e-06	1.68e-08	-1.04529	PLIN4
222912_at	0.00185	0.000283	-1.04616	ARRB1
201328_at	0.000559	5.68e-05	-1.04625	ETS2
228573_at	0.000283	2.29e-05	-1.04675	ANTXR2
212944_at	0.00179	0.000271	-1.04751	SLC5A3
239727_at	2.69e-14	2.17e-17	-1.04825	MIR1247///DIO3OS
50965_at	0.000676	7.34e-05	-1.0486	RAB26
206252_s_at	1.02e-05	2.6e-07	-1.04881	AVPR1A
226492_at	0.00433	0.000865	-1.05017	SEMA6D
221758_at	2.29e-07	1.83e-09	-1.05258	ARMC6
207491_at	1.22e-06	1.55e-08	-1.05429	MOGAT2
220446_s_at	3.89e-07	3.64e-09	-1.05452	CHST4
232017_at	0.00148	0.000211	-1.0552	TJP2
209841_s_at	7.73e-13	7.77e-16	-1.05522	LRRN3
205582_s_at	0.000508	5e-05	-1.05612	GGT5
213632_at	0.00258	0.00044	-1.05765	DHODH
213325_at	0.00697	0.00161	-1.06172	NECTIN3
226370_at	2.52e-05	8.77e-07	-1.06191	KLHL15
209566_at	0.00245	0.00041	-1.06497	INSIG2
210549_s_at	4.44e-24	3.25e-28	-1.06568	CCL23
218304_s_at	0.000135	8.29e-06	-1.06607	OSBPL11
231919_at	0.00128	0.000173	-1.06623	DBT
218552_at	0.00311	0.000562	-1.06628	ECHDC2
214279_s_at	0.00392	0.000759	-1.0684	NDRG2
201563_at	0.00223	0.000362	-1.06886	SORD
243614_s_at	0.000377	3.34e-05	-1.06987	PRODH2
213820_s_at	3.11e-05	1.16e-06	-1.07005	STARD5
206737_at	1.88e-08	8.72e-11	-1.07014	WNT11
210565_at	0.00545	0.00117	-1.07078	GCGR
222486_s_at	0.00246	0.000413	-1.07265	ADAMTS1
214864_s_at	0.000341	2.93e-05	-1.07439	GRHPR
225924_at	0.0035	0.000657	-1.07442	FNIP2
230069_at	0.000216	1.59e-05	-1.07465	SFXN1
203574_at	0.000647	6.92e-05	-1.07591	NFIL3
205073_at	0.00447	0.000902	-1.07606	CYP2J2
205164_at	0.00682	0.00156	-1.07631	GCAT
204997_at	0.00144	0.000202	-1.07692	GPD1
201562_s_at	0.00485	0.001	-1.07714	SORD
235267_at	1.99e-06	2.97e-08	-1.07803	MAGI2-AS3
225941_at	0.00956	0.00242	-1.07806	EIF4E3
205364_at	0.00324	0.000592	-1.07812	ACOX2
208327_at	0.000677	7.36e-05	-1.07891	CYP2A13
204150_at	0.000249	1.91e-05	-1.07916	STAB1
216308_x_at	0.000454	4.28e-05	-1.07923	GRHPR
223798_at	0.00711	0.00165	-1.08126	SLC41A2
215299_x_at	0.00494	0.00103	-1.08167	SULT1A1
221009_s_at	0.000518	5.13e-05	-1.0831	ANGPTL4
204103_at	0.00188	0.00029	-1.08327	CCL4
227828_s_at	0.005	0.00104	-1.08512	EVA1A
209959_at	9.83e-05	5.5e-06	-1.08561	NR4A3
1553341_at	0.000185	1.28e-05	-1.08637	UROC1
230488_s_at	0.00177	0.000269	-1.08652	DBH-AS1
211423_s_at	0.00134	0.000185	-1.08703	SC5D
203615_x_at	0.00437	0.000875	-1.08707	SULT1A1
244407_at	0.00477	0.000981	-1.09012	CYP39A1
1552440_at	4.21e-09	1.48e-11	-1.09304	GPR182
205888_s_at	0.00339	0.000628	-1.09561	JAKMIP2
209646_x_at	8.34e-05	4.39e-06	-1.09651	ALDH1B1
213006_at	0.00761	0.0018	-1.09693	CEBPD
235349_at	0.000137	8.47e-06	-1.09792	RMDN2
230394_at	0.00888	0.0022	-1.09934	TCP10L
202888_s_at	0.00403	0.000788	-1.09953	ANPEP
236335_at	0.00915	0.00228	-1.10231	GUCY1A2
221234_s_at	0.00171	0.000255	-1.10284	BACH2
222582_at	0.000381	3.39e-05	-1.10409	PRKAG2
225922_at	0.00302	0.000541	-1.10665	FNIP2
206410_at	0.00937	0.00235	-1.11069	NR0B2
228329_at	0.00552	0.00119	-1.11188	DAB1
218923_at	2.41e-05	8.29e-07	-1.11201	CTBS
202686_s_at	0.00204	0.000323	-1.11298	AXL
223805_at	0.00225	0.000368	-1.11312	OSBPL6
207184_at	1.11e-06	1.37e-08	-1.11362	SLC6A13
214419_s_at	0.00683	0.00157	-1.11396	CYP2C9
213560_at	2.81e-07	2.39e-09	-1.11444	GADD45B
1555189_a_at	0.00834	0.00202	-1.11612	TAT
223333_s_at	0.000249	1.91e-05	-1.11717	ANGPTL4
210472_at	0.00042	3.86e-05	-1.11723	MT1G
238439_at	0.00915	0.00229	-1.11865	ANKRD22
203509_at	0.0021	0.000335	-1.12082	SORL1
206732_at	1.56e-05	4.63e-07	-1.12092	SLITRK3
205251_at	0.000503	4.93e-05	-1.1222	PER2
228381_at	0.00616	0.00137	-1.12284	ATF7IP2
1557049_at	7.38e-06	1.73e-07	-1.12398	BTBD19
1561336_at	1.27e-08	5.34e-11	-1.12705	DNASE1L3
206867_at	0.000776	8.94e-05	-1.12974	GCKR
212226_s_at	1.2e-05	3.3e-07	-1.13133	PLPP3
201347_x_at	0.000352	3.05e-05	-1.13388	GRHPR
226267_at	7.23e-06	1.67e-07	-1.13734	JDP2
213663_s_at	5.32e-08	3.09e-10	-1.13868	FAM134B
1570228_at	0.00744	0.00175	-1.13986	CFHR3
202929_s_at	0.00071	7.9e-05	-1.14276	DDTL///DDT
219113_x_at	0.00519	0.00109	-1.14366	HSD17B14
223775_at	8.48e-09	3.35e-11	-1.14395	HHIP
209740_s_at	2.11e-05	6.97e-07	-1.14404	PNPLA4
205935_at	0.000862	0.000103	-1.14428	FOXF1
211737_x_at	0.00165	0.000243	-1.14674	PTN
211492_s_at	5.91e-11	9.3e-14	-1.14726	ADRA1A
204304_s_at	0.00252	0.000428	-1.14757	PROM1
208869_s_at	0.00285	0.000502	-1.14809	GABARAPL1
1559315_s_at	2.3e-09	7.41e-12	-1.14823	SOCS2-AS1
231018_at	0.000682	7.46e-05	-1.14909	PALM3
226038_at	0.000157	1.02e-05	-1.14952	LONRF1
231824_at	3.94e-06	7.47e-08	-1.14969	LARP1B
214423_x_at	0.000361	3.14e-05	-1.14975	ALDOB
216600_x_at	0.000138	8.58e-06	-1.15006	ALDOB
205863_at	1.73e-10	3.12e-13	-1.15167	S100A12
235221_at	0.00965	0.00245	-1.1545	CBLN3
227522_at	0.00816	0.00197	-1.15476	CMBL
1557226_a_at	7.92e-08	4.81e-10	-1.15611	ASPG
235199_at	0.00973	0.00248	-1.15699	RNF125
45288_at	0.00158	0.00023	-1.15706	ABHD6
206701_x_at	0.000312	2.61e-05	-1.15836	EDNRB
213321_at	4.21e-06	8.16e-08	-1.15877	BCKDHB
202242_at	0.00342	0.000637	-1.15945	TSPAN7
236261_at	2.49e-05	8.62e-07	-1.16103	OSBPL6
225720_at	0.000852	0.000101	-1.1631	SYNPO2
209369_at	6.72e-05	3.29e-06	-1.16446	ANXA3
230867_at	5.23e-18	1.82e-21	-1.1649	COL6A6
204120_s_at	0.00046	4.37e-05	-1.16669	ADK
204271_s_at	0.00057	5.83e-05	-1.17053	EDNRB
211922_s_at	0.000148	9.42e-06	-1.17059	CAT
242750_at	0.00016	1.05e-05	-1.17124	MMAA
1566257_at	9.93e-05	5.57e-06	-1.17271	GPR180
220139_at	0.000207	1.49e-05	-1.1728	DNMT3L
216033_s_at	0.000455	4.3e-05	-1.17385	FYN
212923_s_at	6.02e-07	6.22e-09	-1.17397	PXDC1
226745_at	0.00324	0.000594	-1.17554	CYP4V2
206453_s_at	4.73e-05	2.07e-06	-1.17573	NDRG2
202959_at	0.000334	2.84e-05	-1.17596	MUT
226649_at	0.000425	3.93e-05	-1.17606	PANK1
202366_at	1.33e-08	5.64e-11	-1.17773	ACADS
239587_at	0.00915	0.00228	-1.17884	TLR3
204844_at	0.00854	0.00209	-1.17907	ENPEP
200854_at	2.92e-07	2.53e-09	-1.17935	NCOR1
223961_s_at	0.000239	1.81e-05	-1.17975	CISH
225573_at	0.00145	0.000205	-1.17981	NPHP3-ACAD11///ACAD11///NPHP3
217973_at	0.00783	0.00187	-1.18259	DCXR
201565_s_at	0.000143	9.01e-06	-1.1861	ID2
219132_at	2.4e-07	1.95e-09	-1.18687	PELI2
212230_at	1.64e-05	4.98e-07	-1.18829	PLPP3
226571_s_at	9.92e-05	5.56e-06	-1.18848	PTPRS
224954_at	0.000732	8.23e-05	-1.18947	MIR6778///SHMT1
225272_at	0.000401	3.62e-05	-1.19087	SAT2
202723_s_at	5.05e-06	1.06e-07	-1.19128	FOXO1
203562_at	0.000269	2.14e-05	-1.1917	FEZ1
238625_at	0.0072	0.00168	-1.19196	C1orf168
213684_s_at	0.000723	8.09e-05	-1.19412	PDLIM5
205109_s_at	4.17e-10	9.01e-13	-1.19635	LOC101930241///ARHGEF4
230131_x_at	1.26e-06	1.64e-08	-1.1969	ARSD
208034_s_at	0.00554	0.00119	-1.19813	PROZ
205114_s_at	0.00192	0.000298	-1.19845	CCL3L3///CCL3L1///CCL3
214424_s_at	0.000745	8.44e-05	-1.19854	ALDOB
1554640_at	0.00304	0.000547	-1.19856	PALM2
204607_at	0.000754	8.57e-05	-1.19893	HMGCS2
220524_at	5.92e-09	2.16e-11	-1.20174	EPB41L4B
202525_at	0.000524	5.22e-05	-1.20214	PRSS8
220751_s_at	0.0065	0.00147	-1.20372	FAXDC2
212486_s_at	0.000268	2.12e-05	-1.2085	FYN
218285_s_at	0.000418	3.85e-05	-1.20883	BDH2
208086_s_at	1.33e-06	1.75e-08	-1.2117	DMD
228115_at	0.000739	8.35e-05	-1.21238	GAREM1
215116_s_at	0.000488	4.73e-05	-1.21326	DNM1
234980_at	0.000509	5e-05	-1.22225	TMEM56
336_at	2.04e-08	9.8e-11	-1.22279	TBXA2R
208206_s_at	4.25e-11	6.14e-14	-1.22287	RASGRP2
210299_s_at	0.00417	0.000822	-1.22294	FHL1
221589_s_at	0.000214	1.56e-05	-1.22334	ALDH6A1
206706_at	4.06e-15	2.45e-18	-1.22563	NTF3
225557_at	8.9e-07	1.04e-08	-1.22636	CSRNP1
209122_at	0.000667	7.21e-05	-1.22754	PLIN2
203500_at	1.15e-05	3.08e-07	-1.22765	GCDH
218983_at	0.000157	1.02e-05	-1.22889	C1RL
207621_s_at	0.000776	8.94e-05	-1.23031	PEMT
230300_at	0.00044	4.11e-05	-1.23487	PSMA5
210680_s_at	0.000646	6.91e-05	-1.23655	MASP1
236600_at	1.07e-06	1.32e-08	-1.23853	SPG20
211458_s_at	0.00185	0.000284	-1.23913	GABARAPL3///GABARAPL1
205565_s_at	1.89e-08	8.83e-11	-1.24036	FXN
211494_s_at	0.00323	0.000589	-1.24154	SLC4A4
204857_at	0.00103	0.00013	-1.24217	MAD1L1
210653_s_at	0.000449	4.22e-05	-1.24274	BCKDHB
223315_at	0.00086	0.000102	-1.24344	NTN4
242153_at	3.47e-06	6.32e-08	-1.24472	LARP1B
201540_at	0.00222	0.00036	-1.2449	FHL1
208056_s_at	3.45e-11	4.79e-14	-1.24578	CBFA2T3
228540_at	3.78e-07	3.52e-09	-1.24638	QKI
228391_at	0.00944	0.00238	-1.24799	CYP4V2
232072_at	1.96e-09	6.17e-12	-1.24996	NAAA
1556097_at	0.00593	0.00131	-1.25026	HOMER2
219181_at	0.00986	0.00252	-1.2523	LIPG
236141_at	2.48e-09	8.12e-12	-1.25422	HAND2-AS1
204787_at	0.00542	0.00116	-1.2553	VSIG4
203566_s_at	0.000753	8.55e-05	-1.25535	AGL
224839_s_at	0.00301	0.000538	-1.25598	GPT2
200855_at	1.97e-12	2.09e-15	-1.2574	NCOR1
212067_s_at	0.00284	0.000501	-1.25788	C1R
218717_s_at	1.87e-10	3.43e-13	-1.25804	P3H2
218854_at	0.00411	0.000806	-1.2585	DSE
210106_at	0.000852	0.000101	-1.26035	BLOC1S1-RDH5///RDH5
213841_at	6.79e-06	1.54e-07	-1.26293	TNR
204284_at	0.00551	0.00118	-1.26406	PPP1R3C
205471_s_at	2.14e-13	1.96e-16	-1.26713	DACH1
224348_s_at	0.00255	0.000434	-1.26842	HOTS
232422_at	1.44e-07	1.03e-09	-1.26973	GGACT
231871_at	0.000143	8.95e-06	-1.27008	GPR180
226625_at	0.000883	0.000106	-1.27022	TGFBR3
233903_s_at	0.000273	2.18e-05	-1.27024	ARHGEF26
225280_x_at	8.96e-07	1.05e-08	-1.2705	ARSD
203881_s_at	0.000364	3.18e-05	-1.27103	DMD
205042_at	0.00213	0.000341	-1.27226	GNE
226785_at	0.00235	0.000389	-1.27231	ATP11C
209355_s_at	1.32e-05	3.69e-07	-1.27283	PLPP3
220032_at	1.67e-05	5.1e-07	-1.27326	CPED1
222102_at	0.00233	0.000384	-1.27387	GSTA3
210105_s_at	0.000238	1.8e-05	-1.27494	FYN
223377_x_at	0.000192	1.34e-05	-1.27622	CISH
224480_s_at	0.00925	0.00232	-1.27704	GPAT3
212560_at	0.00255	0.000434	-1.27708	SORL1
228770_at	1.6e-05	4.78e-07	-1.27962	GPR146
206979_at	0.00291	0.000515	-1.28159	C8B
237515_at	0.00119	0.000156	-1.28337	TMEM56
221223_x_at	3.88e-05	1.59e-06	-1.28418	CISH
219562_at	0.000768	8.79e-05	-1.2873	RAB26
232138_at	0.00104	0.000131	-1.28945	MBNL2
235570_at	0.00125	0.000168	-1.28981	RBMS3
201695_s_at	1.03e-05	2.64e-07	-1.29052	PNP
222162_s_at	0.00238	0.000395	-1.2925	ADAMTS1
213631_x_at	0.000137	8.43e-06	-1.29362	DHODH
214889_at	0.00334	0.000617	-1.29581	FAM149A
225895_at	0.00939	0.00236	-1.29584	SYNPO2
206449_s_at	0.00411	0.000808	-1.29667	MASP1
205227_at	0.00136	0.000187	-1.30062	IL1RAP
226872_at	1.58e-12	1.65e-15	-1.30196	RFX2
214890_s_at	0.00244	0.000409	-1.30428	FAM149A
235299_at	0.00195	0.000303	-1.30547	SLC41A2
213375_s_at	3.7e-07	3.44e-09	-1.30845	N4BP2L1
210327_s_at	0.00386	0.000745	-1.30858	AGXT
200857_s_at	3.09e-10	6.28e-13	-1.31169	NCOR1
204932_at	0.00896	0.00222	-1.31371	TNFRSF11B
1553972_a_at	0.000935	0.000114	-1.31677	CBS
210751_s_at	0.000509	5e-05	-1.31876	RGN
219778_at	0.00154	0.000222	-1.31991	ZFPM2
205876_at	1.33e-10	2.33e-13	-1.32024	LIFR
229241_at	0.000503	4.93e-05	-1.3209	LDHD
227530_at	0.00777	0.00185	-1.32154	AKAP12
219076_s_at	6.68e-05	3.27e-06	-1.3217	PXMP2
209821_at	0.00235	0.000389	-1.3226	IL33
231559_at	0.000608	6.36e-05	-1.32278	NNMT
201451_x_at	1.84e-09	5.69e-12	-1.32313	RHEB
218901_at	0.000313	2.61e-05	-1.32353	PLSCR4
229337_at	0.000114	6.69e-06	-1.32505	USP2
228325_at	0.00136	0.000187	-1.32715	SPIDR
226859_at	7.99e-05	4.15e-06	-1.33085	DNAJC25-GNG10///DNAJC25
209706_at	0.000127	7.62e-06	-1.33206	NKX3-1
227529_s_at	0.00619	0.00138	-1.33318	AKAP12
220108_at	1.35e-06	1.79e-08	-1.33477	GNA14
243706_at	0.000443	4.15e-05	-1.33529	CDO1
218921_at	0.000273	2.19e-05	-1.33652	SIGIRR
205328_at	0.00027	2.15e-05	-1.33688	CLDN10
223696_at	2.96e-05	1.08e-06	-1.33821	ARSD
206450_at	1.12e-19	2.25e-23	-1.3397	DBH
204731_at	0.00182	0.000277	-1.33983	TGFBR3
230438_at	0.00382	0.000733	-1.34292	TBX15
236442_at	3.24e-08	1.68e-10	-1.34423	DPF3
238447_at	0.00651	0.00148	-1.34666	RBMS3
225286_at	1.15e-06	1.44e-08	-1.34716	ARSD
232423_at	5.93e-05	2.8e-06	-1.34799	ARSD
231140_at	2.21e-06	3.4e-08	-1.35266	TPPP2
202670_at	1.5e-09	4.11e-12	-1.35266	MAP2K1
230076_at	5.84e-23	5.34e-27	-1.35792	PITPNM3
1552280_at	1.87e-08	8.59e-11	-1.35814	TIMD4
1552281_at	0.000614	6.44e-05	-1.35881	SLC39A5
226460_at	0.00065	6.96e-05	-1.35899	FNIP2
209596_at	0.00478	0.000985	-1.36089	MXRA5
209309_at	0.0012	0.000159	-1.36228	AZGP1
202309_at	0.000336	2.88e-05	-1.36663	MTHFD1
52940_at	0.000382	3.39e-05	-1.36783	SIGIRR
209978_s_at	0.00829	0.00201	-1.36962	PLG///LPA
213279_at	0.00031	2.59e-05	-1.36984	DHRS1
209581_at	0.00157	0.000227	-1.37038	PLA2G16
211026_s_at	0.00469	0.000961	-1.37057	MGLL
208369_s_at	1.62e-05	4.86e-07	-1.37096	GCDH
238532_at	2.52e-07	2.09e-09	-1.37269	DPF3
219903_s_at	1.46e-07	1.05e-09	-1.37488	CYP2C8
242324_x_at	1.08e-19	1.97e-23	-1.38027	CCBE1
1555250_a_at	3.54e-06	6.49e-08	-1.38074	CPEB3
201566_x_at	3.86e-06	7.29e-08	-1.38085	ID2
235350_at	0.000322	2.72e-05	-1.38232	C4orf19
242093_at	0.00025	1.92e-05	-1.38818	SYTL5
212724_at	0.00254	0.000432	-1.39076	RND3
223695_s_at	3.22e-06	5.62e-08	-1.3917	ARSD
204992_s_at	0.00692	0.00159	-1.392	PFN2
202003_s_at	0.000134	8.17e-06	-1.39352	ACAA2
229229_at	0.00979	0.0025	-1.39377	AGXT2
243894_at	0.000493	4.8e-05	-1.39435	SLC41A2
226796_at	0.000564	5.74e-05	-1.39517	ABHD15
230250_at	0.00309	0.000556	-1.40067	PTPRB
207275_s_at	0.000374	3.3e-05	-1.40169	ACSL1
218024_at	6.78e-06	1.54e-07	-1.40443	MPC1
231592_at	1.31e-06	1.7e-08	-1.40444	TSIX
235129_at	0.000581	5.98e-05	-1.40447	PPP1R1A
213661_at	1.5e-09	4.1e-12	-1.40613	PAMR1
210326_at	0.00269	0.000464	-1.40628	AGXT
39248_at	0.00202	0.000319	-1.40633	AQP3
221541_at	0.00976	0.00249	-1.40732	CRISPLD2
222121_at	9.82e-05	5.49e-06	-1.41328	ARHGEF26
217487_x_at	0.000158	1.03e-05	-1.41358	FOLH1B///FOLH1
1556168_s_at	0.00804	0.00193	-1.41813	MROH2A
231702_at	0.000899	0.000108	-1.42072	TDO2
223426_s_at	2.53e-10	4.85e-13	-1.42113	EPB41L4B
223922_x_at	0.00021	1.52e-05	-1.42149	MS4A6A
237205_at	6.09e-18	2.23e-21	-1.4234	LINC00238
215049_x_at	0.00526	0.00112	-1.42365	CD163
222043_at	0.000704	7.82e-05	-1.42665	CLU
225366_at	2.77e-05	9.91e-07	-1.4271	PGM2
222108_at	0.00992	0.00254	-1.42937	AMIGO2
205911_at	3.33e-19	8.52e-23	-1.4298	PTH1R
232235_at	0.00479	0.000988	-1.4298	DSEL
234092_s_at	0.000225	1.67e-05	-1.43181	TM6SF2
223280_x_at	0.000668	7.22e-05	-1.43303	MS4A6A
221584_s_at	0.00157	0.000228	-1.44481	KCNMA1
201976_s_at	0.000274	2.19e-05	-1.44483	MYO10
238919_at	3.08e-10	6.2e-13	-1.44617	PCDH9
222592_s_at	0.00388	0.000748	-1.44669	ACSL5
203645_s_at	0.00482	0.000995	-1.4475	CD163
204290_s_at	3.85e-05	1.58e-06	-1.4515	ALDH6A1
217014_s_at	0.00113	0.000146	-1.45184	AZGP1P1///AZGP1
210852_s_at	0.00199	0.000313	-1.45483	AASS
214261_s_at	0.00842	0.00205	-1.45817	ADH6
205627_at	0.00269	0.000465	-1.45886	CDA
224356_x_at	0.000902	0.000109	-1.46101	MS4A6A
230550_at	0.000194	1.36e-05	-1.46141	MS4A6A
210909_x_at	1.46e-07	1.05e-09	-1.4629	LPAL2
1557832_at	0.000302	2.5e-05	-1.46415	LOC101926960
212816_s_at	0.000513	5.06e-05	-1.46967	CBS
203559_s_at	0.000544	5.49e-05	-1.47098	AOC1
213695_at	0.00327	0.0006	-1.47777	PON3
1569203_at	0.00012	7.1e-06	-1.48074	CXCL2
232124_at	1.36e-07	9.59e-10	-1.48089	FAM198A
202037_s_at	1.97e-10	3.68e-13	-1.49021	SFRP1
206610_s_at	0.000285	2.31e-05	-1.49095	F11
236217_at	5.66e-06	1.23e-07	-1.49319	SLC31A1
234139_s_at	5.42e-08	3.16e-10	-1.49424	LOC105378749
206140_at	2.12e-06	3.21e-08	-1.49491	LHX2
1555538_s_at	1.35e-05	3.82e-07	-1.49545	FAM9B
231675_s_at	3.21e-05	1.21e-06	-1.49669	ADH4
218644_at	8.52e-05	4.51e-06	-1.50289	PLEK2
204289_at	7.2e-05	3.61e-06	-1.50606	ALDH6A1
202847_at	6.68e-05	3.27e-06	-1.50824	PCK2
210063_at	4.6e-07	4.45e-09	-1.50958	SARDH
235201_at	9.72e-05	5.42e-06	-1.51177	FOXP2
227697_at	0.00759	0.0018	-1.51495	SOCS3
227361_at	0.00438	0.000878	-1.51511	HS3ST3B1
221588_x_at	8.84e-06	2.18e-07	-1.51519	ALDH6A1
215253_s_at	4.6e-07	4.45e-09	-1.51565	RCAN1
209305_s_at	0.000104	5.93e-06	-1.51594	GADD45B
231667_at	0.00133	0.000183	-1.51685	SLC39A5
228807_at	1.45e-11	1.83e-14	-1.51859	ASPA
228890_at	2.73e-06	4.47e-08	-1.51904	ATOH8
227099_s_at	0.00959	0.00243	-1.51921	C11orf96
209277_at	2.23e-12	2.41e-15	-1.52214	TFPI2
243296_at	0.00296	0.000527	-1.52287	NAMPT
222666_s_at	6.63e-06	1.49e-07	-1.52487	RCL1
230109_at	4.33e-07	4.11e-09	-1.52765	PDE7B
214837_at	0.00131	0.000178	-1.5322	ALB
216696_s_at	0.00039	3.49e-05	-1.53266	PRODH2
227197_at	0.000712	7.94e-05	-1.53694	ARHGEF26
231703_s_at	0.000207	1.49e-05	-1.53796	ADH4
218322_s_at	0.00442	0.000889	-1.5436	ACSL5
219268_at	0.000694	7.65e-05	-1.54538	ETNK2
235737_at	0.00566	0.00123	-1.55348	TSLP
230143_at	3.95e-10	8.45e-13	-1.55582	RNF165
208131_s_at	0.00757	0.00179	-1.5585	PTGIS
205016_at	0.000522	5.19e-05	-1.56076	TGFA
225767_at	0.00824	0.00199	-1.56304	RNA45S5
220736_at	2.83e-05	1.02e-06	-1.56401	SLC19A3
204483_at	0.00526	0.00111	-1.56615	ENO3
205790_at	0.000963	0.000119	-1.5721	SKAP1
213706_at	0.000235	1.76e-05	-1.57678	GPD1
209301_at	0.00478	0.000985	-1.5776	CA2
205657_at	6.08e-06	1.34e-07	-1.57982	HAAO
226846_at	0.000584	6.02e-05	-1.58012	PHYHD1
209374_s_at	0.00921	0.0023	-1.58377	IGHM
230120_s_at	0.00521	0.0011	-1.58495	PLGLB1///PLGLB2
228653_at	0.00417	0.000821	-1.58926	SAMD5
1563298_at	0.00578	0.00126	-1.59077	LOC101927331
222291_at	0.00105	0.000133	-1.59107	FAM149A
219277_s_at	0.00608	0.00135	-1.59148	OGDHL
206345_s_at	0.00777	0.00185	-1.5935	PON1
231591_at	8.58e-05	4.56e-06	-1.60435	DMGDH
220892_s_at	5.63e-05	2.63e-06	-1.60453	PSAT1
218935_at	4.66e-08	2.61e-10	-1.60697	EHD3
239345_at	4.74e-06	9.65e-08	-1.60789	SLC19A3
204273_at	0.000726	8.15e-05	-1.60906	EDNRB
207544_s_at	0.00593	0.0013	-1.60945	ADH6
202025_x_at	1.47e-07	1.06e-09	-1.61375	ACAA1
230602_at	0.00583	0.00128	-1.62229	ACMSD
207041_at	0.00348	0.000651	-1.6278	MASP2
230707_at	3.1e-06	5.35e-08	-1.62891	SORL1
213874_at	0.00155	0.000223	-1.6325	SERPINA4
231982_at	0.00161	0.000236	-1.63433	SMIM24
211056_s_at	4.34e-05	1.85e-06	-1.63596	SRD5A1
239183_at	1.95e-09	6.11e-12	-1.63696	ANGPTL1
219733_s_at	0.00316	0.000573	-1.63821	SLC27A5
240509_s_at	0.00941	0.00237	-1.64702	GREM2
224657_at	0.00275	0.000479	-1.64747	ERRFI1
209368_at	0.000193	1.35e-05	-1.64938	EPHX2
202724_s_at	2.3e-09	7.46e-12	-1.65044	FOXO1
223844_at	1.39e-16	7.13e-20	-1.65157	ADAMTS13
223820_at	0.000277	2.23e-05	-1.65974	RBP5
218544_s_at	3.59e-07	3.29e-09	-1.66093	RCL1
229309_at	0.00294	0.000522	-1.66465	ADRB1
205813_s_at	1.08e-05	2.84e-07	-1.66646	MAT1A
220061_at	0.00421	0.000833	-1.66817	ACSM5
205633_s_at	1.38e-05	3.93e-07	-1.66833	ALAS1
214765_s_at	3.81e-07	3.56e-09	-1.67129	NAAA
243278_at	0.000431	4e-05	-1.67143	FOXP2
223967_at	5.72e-17	2.61e-20	-1.67161	ANGPTL6
219666_at	5.43e-05	2.5e-06	-1.67173	MS4A6A
200856_x_at	1.71e-13	1.5e-16	-1.67397	NCOR1
226773_at	9.58e-07	1.15e-08	-1.67472	PPM1K
214180_at	1.79e-05	5.58e-07	-1.67521	MAN1C1
204438_at	0.00254	0.000431	-1.67604	MRC1
206916_x_at	0.00303	0.000544	-1.67632	TAT
209304_x_at	3e-06	5.1e-08	-1.67762	GADD45B
219970_at	0.00189	0.000292	-1.67777	GIPC2
221590_s_at	1.3e-05	3.64e-07	-1.67852	ALDH6A1
223721_s_at	0.00252	0.000427	-1.67881	DNAJC12
213931_at	0.000179	1.22e-05	-1.68151	ID2B///ID2
238160_at	0.00991	0.00254	-1.68168	ACOT12
205858_at	8.62e-08	5.34e-10	-1.6817	NGFR
1554863_s_at	6.44e-12	7.66e-15	-1.68201	DOK5
226030_at	1.62e-05	4.86e-07	-1.68337	ACADSB
1552519_at	1.89e-06	2.76e-08	-1.68672	ACVR1C
214274_s_at	9.15e-07	1.08e-08	-1.68685	ACAA1
1569582_at	0.000941	0.000115	-1.68947	AADACP1
218245_at	0.000251	1.94e-05	-1.692	TSKU
1554668_a_at	3.47e-06	6.33e-08	-1.69219	FAM151A
203680_at	0.00011	6.37e-06	-1.6926	PRKAR2B
235061_at	0.000273	2.19e-05	-1.69268	PPM1K
205530_at	5.34e-06	1.14e-07	-1.69456	ETFDH
214829_at	0.0027	0.000468	-1.69817	AASS
204224_s_at	3.54e-05	1.4e-06	-1.70035	GCH1
210942_s_at	0.000427	3.96e-05	-1.70452	ST3GAL6
243483_at	0.00945	0.00238	-1.71039	TRPM8
224339_s_at	2.98e-08	1.52e-10	-1.71258	ANGPTL1
33494_at	2.01e-06	3.01e-08	-1.71451	ETFDH
236652_at	0.00135	0.000185	-1.71698	LOC149703
203547_at	1.53e-09	4.34e-12	-1.72139	CD4
231790_at	0.00794	0.0019	-1.72405	DMGDH
209985_s_at	4.21e-09	1.49e-11	-1.72736	ASCL1
207202_s_at	0.00393	0.000761	-1.72796	NR1I2
231358_at	9.72e-10	2.51e-12	-1.73182	MRO
219313_at	0.000221	1.63e-05	-1.73617	GRAMD1C
89977_at	0.006	0.00132	-1.73851	ACSM5
204998_s_at	0.00905	0.00225	-1.74332	ATF5
221188_s_at	3.49e-05	1.38e-06	-1.74366	CIDEB
212526_at	3.75e-06	7.01e-08	-1.74694	SPG20
209542_x_at	0.00109	0.00014	-1.74697	IGF1
214719_at	0.00224	0.000364	-1.75494	SLC46A3
227702_at	0.000207	1.49e-05	-1.75569	CYP4X1
229125_at	3.4e-05	1.32e-06	-1.75632	KANK4
214413_at	0.00516	0.00109	-1.76691	TAT
241994_at	0.00575	0.00125	-1.77811	XDH
210959_s_at	0.000268	2.12e-05	-1.78156	SRD5A1
231070_at	0.000239	1.81e-05	-1.78256	IYD
206305_s_at	0.00217	0.000349	-1.7864	C8A
219737_s_at	1.62e-09	4.76e-12	-1.78963	PCDH9
206469_x_at	5.7e-05	2.67e-06	-1.79468	AKR7A3
230425_at	4.09e-19	1.18e-22	-1.79582	EPHB1
220161_s_at	4.41e-06	8.75e-08	-1.79873	EPB41L4B
211489_at	2.9e-05	1.06e-06	-1.79901	ADRA1A
206380_s_at	4.58e-15	2.92e-18	-1.80356	CFP
204675_at	6.14e-05	2.93e-06	-1.80895	SRD5A1
223702_x_at	0.000677	7.37e-05	-1.8149	FTCD
213355_at	0.000138	8.52e-06	-1.81504	ST3GAL6
228293_at	0.000211	1.53e-05	-1.81787	DEPDC7
216661_x_at	0.00257	0.000438	-1.81969	CYP2C9
218541_s_at	0.000401	3.63e-05	-1.82042	C8orf4
211577_s_at	0.0013	0.000176	-1.82143	IGF1
227865_at	4.27e-10	9.29e-13	-1.82313	IDNK
210889_s_at	0.000299	2.46e-05	-1.82525	FCGR2B
206344_at	0.000542	5.46e-05	-1.82987	PON1
241114_s_at	6.19e-07	6.46e-09	-1.83084	ACAA2
220148_at	0.00649	0.00147	-1.83246	ALDH8A1
1555175_a_at	0.00147	0.000209	-1.84563	PBLD
228915_at	3.18e-20	5.23e-24	-1.84818	DACH1
232158_x_at	7.2e-05	3.61e-06	-1.84908	LOC101927157///NIPAL1
205355_at	1.75e-06	2.51e-08	-1.85091	ACADSB
231483_at	0.00535	0.00114	-1.85193	LOC100505985
1554837_a_at	3.91e-06	7.4e-08	-1.86251	CYP4A22///CYP4A11
206058_at	7.59e-05	3.9e-06	-1.86518	SLC6A12
207420_at	6.97e-17	3.31e-20	-1.86622	COLEC10
205019_s_at	2.34e-18	7.71e-22	-1.86873	VIPR1
227771_at	1.72e-09	5.2e-12	-1.87012	LIFR
204999_s_at	0.00935	0.00235	-1.87069	ATF5
207574_s_at	1.68e-05	5.13e-07	-1.87843	GADD45B
228469_at	8.29e-09	3.25e-11	-1.8788	PPID
204623_at	8.33e-05	4.37e-06	-1.88137	TFF3
220017_x_at	0.00478	0.000986	-1.88187	CYP2C9
227297_at	0.000139	8.61e-06	-1.88426	ITGA9
219195_at	0.00146	0.000207	-1.8847	PPARGC1A
207255_at	0.000273	2.18e-05	-1.88555	LEPROT///LEPR
224299_x_at	0.000815	9.53e-05	-1.8931	FTCD
206068_s_at	0.00231	0.00038	-1.89648	ACADL
223979_x_at	0.000465	4.44e-05	-1.90028	FTCD
217414_x_at	2.93e-05	1.07e-06	-1.90349	HBA2///HBA1
210408_s_at	4.8e-21	6.14e-25	-1.91027	CPNE6
204018_x_at	1.7e-05	5.22e-07	-1.91177	HBA2///HBA1
229331_at	0.000425	3.93e-05	-1.91194	SPATA18
206069_s_at	0.00014	8.76e-06	-1.91576	ACADL
216381_x_at	3.35e-05	1.29e-06	-1.91833	AKR7A3
208370_s_at	9.29e-08	5.84e-10	-1.92112	RCAN1
209343_at	0.000179	1.22e-05	-1.92535	EFHD1
206840_at	0.00413	0.000812	-1.92854	AFM
211745_x_at	3.73e-05	1.5e-06	-1.92933	HBA2///HBA1
207076_s_at	2.79e-09	9.33e-12	-1.93025	ASS1
205541_s_at	0.00402	0.000785	-1.93303	GSPT2
229641_at	1.64e-14	1.23e-17	-1.93578	CCBE1
227695_at	4.19e-05	1.76e-06	-1.93591	LOC100287413///GLYATL1
223062_s_at	0.000166	1.1e-05	-1.93851	PSAT1
228821_at	8.87e-16	5.19e-19	-1.93871	ST6GAL2
225516_at	0.000121	7.18e-06	-1.94053	SLC7A2
237466_s_at	4.55e-09	1.62e-11	-1.94101	HHIP
219543_at	0.000425	3.93e-05	-1.94742	PBLD
229465_s_at	3.52e-05	1.39e-06	-1.95237	PTPRS
222940_at	0.00235	0.000389	-1.95374	SULT1E1
224300_x_at	0.000661	7.1e-05	-1.95547	FTCD
216025_x_at	0.00432	0.000864	-1.96532	CYP2C9
209458_x_at	2.3e-05	7.8e-07	-1.97031	HBA2///HBA1
202768_at	2.71e-05	9.63e-07	-1.9709	FOSB
1553583_a_at	0.00137	0.00019	-1.97367	THRSP
211699_x_at	1.35e-05	3.83e-07	-1.97455	HBA2///HBA1
202286_s_at	0.000569	5.81e-05	-1.9777	TACSTD2
214421_x_at	0.00573	0.00125	-1.97979	CYP2C9
223427_s_at	1.42e-06	1.9e-08	-1.98152	EPB41L4B
208383_s_at	0.00573	0.00125	-1.98387	PCK1
219873_at	0.000189	1.32e-05	-1.98404	COLEC11
226225_at	0.00155	0.000224	-1.98414	MCC
206541_at	3.31e-05	1.26e-06	-1.98495	KLKB1
215689_s_at	1.68e-06	2.36e-08	-1.98653	SHBG
220604_x_at	0.00059	6.1e-05	-1.98728	FTCD
204121_at	5.96e-06	1.31e-07	-1.98729	GADD45G
231691_at	0.0058	0.00127	-1.99111	C3P1
214142_at	6.93e-05	3.44e-06	-2.00001	ZG16
210095_s_at	1e-05	2.56e-07	-2.00331	IGFBP3
219915_s_at	9.38e-08	5.92e-10	-2.02007	SLC16A10
214414_x_at	3.32e-05	1.27e-06	-2.02061	HBA2///HBA1
205773_at	1.37e-06	1.84e-08	-2.02162	CPEB3
1554459_s_at	0.00827	0.002	-2.02531	CFHR3
236548_at	8.73e-05	4.68e-06	-2.02714	GIPC2
206385_s_at	0.00314	0.000568	-2.03226	ANK3
227135_at	8.15e-08	4.99e-10	-2.0391	NAAA
205392_s_at	1.82e-08	8.24e-11	-2.04823	CCL15-CCL14///CCL14
213832_at	0.000866	0.000103	-2.06304	KCND3
235086_at	1.1e-05	2.91e-07	-2.06394	THBS1
219934_s_at	0.00109	0.000141	-2.07068	SULT1E1
205478_at	0.00175	0.000264	-2.07221	PPP1R1A
221868_at	2.66e-06	4.31e-08	-2.07666	PAIP2B
203908_at	0.00696	0.00161	-2.08155	SLC4A4
218918_at	8.26e-05	4.33e-06	-2.08497	MAN1C1
206007_at	0.00443	0.000892	-2.08607	PRG4
203423_at	0.00294	0.000522	-2.09616	RBP1
230931_at	0.000304	2.52e-05	-2.1107	PLG
240110_at	2.73e-06	4.47e-08	-2.11197	HMGCS2
217232_x_at	4.3e-06	8.48e-08	-2.11499	HBB
211231_x_at	2.04e-05	6.7e-07	-2.11682	CYP4A11
1553977_a_at	0.000128	7.73e-06	-2.12601	CYP39A1
212143_s_at	5.17e-06	1.09e-07	-2.13779	IGFBP3
211441_x_at	4.82e-07	4.7e-09	-2.14086	CYP3A43
220393_at	0.000138	8.51e-06	-2.14632	LGSN
211440_x_at	3.71e-08	1.95e-10	-2.15322	CYP3A43
211696_x_at	6.69e-06	1.51e-07	-2.15657	HBB
1559033_at	0.00226	0.00037	-2.16138	LINC01018
202145_at	1.79e-05	5.58e-07	-2.16255	LY6E
231773_at	3.28e-08	1.71e-10	-2.16376	ANGPTL1
205306_x_at	0.000416	3.82e-05	-2.16816	KMO
211138_s_at	0.000498	4.87e-05	-2.17367	KMO
239093_at	0.00016	1.05e-05	-2.17619	HOGA1
233604_at	9.59e-05	5.31e-06	-2.17699	FLJ22763
228728_at	0.000255	1.98e-05	-2.1781	CPED1
220114_s_at	1.55e-16	8.2e-20	-2.17941	STAB2
205440_s_at	2.88e-09	9.81e-12	-2.18639	NPY1R
226181_at	1.77e-08	7.85e-11	-2.19192	TUBE1
206680_at	2.84e-09	9.6e-12	-2.19289	CD5L
217127_at	0.000571	5.85e-05	-2.19292	CTH
202972_s_at	7.3e-06	1.7e-07	-2.19299	FAM13A
212185_x_at	0.000189	1.32e-05	-2.19508	MT2A
209189_at	0.00059	6.11e-05	-2.20217	FOS
207407_x_at	0.000527	5.27e-05	-2.20347	CYP4A11
203131_at	0.00647	0.00146	-2.20942	PDGFRA
214478_at	0.00122	0.000163	-2.21191	SPP2
207027_at	0.00416	0.000819	-2.21928	HGFAC
218976_at	0.00173	0.000259	-2.22897	DNAJC12
205749_at	0.00525	0.00111	-2.2309	CYP1A1
206085_s_at	0.000206	1.47e-05	-2.2311	CTH
213478_at	7.04e-10	1.69e-12	-2.23354	KAZN
220070_at	3.04e-10	6e-13	-2.23817	KDM8
215014_at	0.000678	7.38e-05	-2.24128	KCND3
207185_at	0.00649	0.00147	-2.25643	SLC10A1
227654_at	4.45e-14	3.74e-17	-2.26082	FAM65C
205943_at	0.0064	0.00144	-2.26862	TDO2
232224_at	1.05e-09	2.76e-12	-2.27332	MASP1
229567_at	4.7e-14	4.04e-17	-2.28155	FITM1
201397_at	1.61e-06	2.23e-08	-2.2839	PHGDH
209116_x_at	5.28e-06	1.12e-07	-2.28966	HBB
204704_s_at	0.00113	0.000146	-2.31072	ALDOB
206210_s_at	1.51e-09	4.21e-12	-2.3142	CETP
225987_at	3.28e-05	1.25e-06	-2.31688	STEAP4
206938_at	2.49e-05	8.62e-07	-2.31833	SRD5A2
211456_x_at	6.02e-05	2.86e-06	-2.32275	MT1HL1
211442_x_at	1.97e-06	2.91e-08	-2.32341	CYP3A43
205860_x_at	1.96e-05	6.36e-07	-2.32749	FOLH1B///FOLH1
205442_at	0.00346	0.000646	-2.33573	MFAP3L
227794_at	0.0012	0.000158	-2.34043	LOC100287413///GLYATL1
210143_at	0.000332	2.81e-05	-2.34781	ANXA10
231704_at	3.46e-05	1.36e-06	-2.38112	CYP3A4
215363_x_at	2.44e-05	8.41e-07	-2.38691	FOLH1B///FOLH1
223781_x_at	0.00132	0.000182	-2.38991	ADH4
222939_s_at	8.78e-07	1.01e-08	-2.39259	SLC16A10
202238_s_at	0.00643	0.00145	-2.40641	LOC101928916///NNMT
209531_at	2.73e-08	1.38e-10	-2.40684	GSTZ1
203666_at	3.64e-06	6.73e-08	-2.40956	CXCL12
218162_at	3.61e-06	6.65e-08	-2.41184	OLFML3
217047_s_at	1.22e-05	3.35e-07	-2.42196	FAM13A
206119_at	0.00232	0.000383	-2.42274	BHMT
217558_at	0.00721	0.00168	-2.4253	CYP2C9
204301_at	4.7e-08	2.67e-10	-2.42751	KBTBD11
209540_at	0.00229	0.000375	-2.43392	IGF1
205819_at	5.14e-13	5.08e-16	-2.43405	MARCO
209774_x_at	0.000716	8e-05	-2.44282	CXCL2
209696_at	8.87e-06	2.2e-07	-2.44356	FBP1
203373_at	5.26e-07	5.24e-09	-2.45639	SOCS2
233155_at	8.38e-07	9.55e-09	-2.45723	UPP2
203372_s_at	2.37e-06	3.69e-08	-2.46618	SOCS2
207244_x_at	0.00122	0.000163	-2.47433	CYP2A6
202917_s_at	1.43e-05	4.14e-07	-2.47909	S100A8
211303_x_at	2.01e-06	3e-08	-2.47925	FOLH1B
232428_at	4.49e-06	8.98e-08	-2.48702	MOGAT2
236576_at	3.48e-11	4.96e-14	-2.48922	CTNNA3
1558549_s_at	0.000949	0.000117	-2.49421	VNN1
214734_at	8.34e-05	4.38e-06	-2.51319	EXPH5
206753_at	4.38e-05	1.88e-06	-2.52722	RDH16
239380_at	0.000667	7.2e-05	-2.53766	LINC01554
206898_at	1.01e-08	4.06e-11	-2.53996	CDH19
211813_x_at	0.00112	0.000144	-2.54617	DCN
217319_x_at	7.16e-05	3.58e-06	-2.54815	CYP4A22///CYP4A11
208147_s_at	0.00167	0.000247	-2.54863	CYP2C8
224243_at	6.87e-09	2.61e-11	-2.55057	APOA5
1559577_at	1.44e-19	3.17e-23	-2.56314	FCN2
209960_at	5.3e-05	2.42e-06	-2.56754	HGF
228186_s_at	5.12e-17	2.25e-20	-2.57481	RSPO3
205307_s_at	8.23e-06	2e-07	-2.58119	KMO
225575_at	9.22e-08	5.79e-10	-2.59077	LIFR
207773_x_at	3.56e-06	6.54e-08	-2.59608	CYP3A43
205384_at	8.48e-05	4.48e-06	-2.60604	FXYD1
217133_x_at	4.81e-10	1.07e-12	-2.61147	CYP2B6
1568638_a_at	6.84e-09	2.58e-11	-2.6128	IDO2
219014_at	5.62e-10	1.29e-12	-2.61607	PLAC8
202973_x_at	1.6e-05	4.77e-07	-2.61875	FAM13A
223593_at	4.5e-10	9.96e-13	-2.62186	AADAT
211890_x_at	2.23e-13	2.08e-16	-2.62545	CAPN3
205728_at	0.000193	1.35e-05	-2.63279	TENM1
203434_s_at	0.00513	0.00108	-2.63332	MME
224997_x_at	0.000873	0.000105	-2.65167	MIR675///H19
214844_s_at	1.55e-10	2.75e-13	-2.6537	DOK5
209365_s_at	4.09e-19	1.2e-22	-2.6542	ECM1
209541_at	0.00179	0.000273	-2.65723	IGF1
204955_at	6.34e-05	3.04e-06	-2.66427	SRPX
209335_at	0.00102	0.000128	-2.66533	DCN
214621_at	0.0037	0.000704	-2.66563	GYS2
57539_at	3.72e-09	1.29e-11	-2.66694	ZGPAT///LIME1
208581_x_at	7.48e-05	3.81e-06	-2.68741	MT1X
210272_at	0.000134	8.23e-06	-2.6939	CYP2B7P
221848_at	1.74e-09	5.32e-12	-2.69499	ZGPAT
207718_x_at	0.000288	2.34e-05	-2.69798	CYP2A7
209278_s_at	9.51e-08	6.04e-10	-2.70355	TFPI2
232494_at	0.0054	0.00116	-2.70495	CYP8B1
207102_at	0.00142	0.0002	-2.71636	AKR1D1
206930_at	0.00015	9.64e-06	-2.72377	GLYAT
209469_at	7.23e-11	1.18e-13	-2.72686	GPM6A
219059_s_at	1.95e-14	1.54e-17	-2.73007	LYVE1
205942_s_at	1.66e-06	2.33e-08	-2.73325	ACSM3
206172_at	1.53e-09	4.32e-12	-2.73859	IL13RA2
216336_x_at	2.98e-05	1.1e-06	-2.74072	MT1E
210944_s_at	2.7e-13	2.57e-16	-2.74325	CAPN3
225316_at	1.12e-05	2.98e-07	-2.74381	MFSD2A
206461_x_at	4.28e-05	1.81e-06	-2.75298	MT1H
206030_at	2.79e-09	9.34e-12	-2.75541	ASPA
204326_x_at	6.59e-05	3.21e-06	-2.75855	MT1X
225571_at	4.61e-08	2.58e-10	-2.76262	LIFR
205498_at	1.98e-05	6.43e-07	-2.77337	GHR
215712_s_at	2.8e-14	2.31e-17	-2.78199	IGFALS
205234_at	1.83e-07	1.37e-09	-2.79628	SLC16A4
227554_at	1.54e-07	1.12e-09	-2.80533	MAGI2-AS3
236220_at	1.28e-07	8.86e-10	-2.8101	SLC16A10
201893_x_at	0.00136	0.000187	-2.81687	DCN
213768_s_at	1.91e-08	8.98e-11	-2.82022	ASCL1
214320_x_at	0.00258	0.00044	-2.83672	CYP2A6
230964_at	2.93e-13	2.84e-16	-2.83811	FREM2
211896_s_at	0.0017	0.000254	-2.84724	DCN
205844_at	0.00281	0.000494	-2.8653	VNN1
224244_s_at	2.4e-06	3.74e-08	-2.882	APOA5
237765_at	1.3e-05	3.65e-07	-2.88787	SLC25A47
213929_at	3.28e-05	1.25e-06	-2.90633	EXPH5
204428_s_at	3.49e-07	3.16e-09	-2.90905	LCAT
205363_at	0.000237	1.78e-05	-2.91189	BBOX1
212859_x_at	6.36e-05	3.06e-06	-2.93252	MT1E
229477_at	0.000965	0.000119	-2.93543	THRSP
1494_f_at	0.0016	0.000234	-2.9477	CYP2A6
1553296_at	7.1e-07	7.75e-09	-2.94891	ADGRG7
209470_s_at	2.17e-11	2.89e-14	-2.95255	GPM6A
214475_x_at	1.41e-14	1e-17	-2.95499	CAPN3
222071_s_at	3.56e-07	3.24e-09	-2.96202	SLCO4C1
231683_at	2.26e-08	1.09e-10	-2.9757	GLYAT
205433_at	0.00289	0.000511	-2.9868	BCHE
206754_s_at	0.000167	1.12e-05	-3.01739	CYP2B7P///CYP2B6
207584_at	4.48e-07	4.28e-09	-3.01782	LPA
215506_s_at	1.74e-09	5.34e-12	-3.02139	DIRAS3
210328_at	0.000129	7.77e-06	-3.02789	GNMT
217165_x_at	5.89e-06	1.29e-07	-3.03084	MT1F
209687_at	6.54e-05	3.19e-06	-3.04277	CXCL12
210233_at	8.46e-09	3.33e-11	-3.04901	IL1RAP
220037_s_at	2.32e-16	1.31e-19	-3.0552	LYVE1
218510_x_at	6.05e-06	1.33e-07	-3.08501	FAM134B
205998_x_at	1.2e-06	1.53e-08	-3.10289	CYP3A4
210377_at	1.5e-06	2.06e-08	-3.10561	ACSM3
232449_at	9.46e-08	5.99e-10	-3.10723	BCO2
205554_s_at	2.26e-08	1.1e-10	-3.11002	DNASE1L3
208367_x_at	0.000126	7.59e-06	-3.11699	CYP3A4
211295_x_at	0.0014	0.000195	-3.11754	CYP2A6
206797_at	8.89e-07	1.03e-08	-3.12565	NAT2
237390_at	2.75e-05	9.86e-07	-3.12696	ADRA1A
241255_at	1.17e-12	1.19e-15	-3.13394	CTNNA3
229777_at	0.000518	5.14e-05	-3.14318	CLRN3
207262_at	0.00013	7.86e-06	-3.14574	APOF
204745_x_at	9.4e-06	2.36e-07	-3.15077	MT1G
222083_at	8.11e-06	1.96e-07	-3.18661	GLYAT
1564706_s_at	0.000114	6.66e-06	-3.18801	GLS2
220432_s_at	0.000429	3.97e-05	-3.18945	CYP39A1
205999_x_at	0.000413	3.79e-05	-3.22422	CYP3A4
219954_s_at	9.31e-05	5.11e-06	-3.23187	GBA3
206755_at	1.54e-05	4.55e-07	-3.24552	CYP2B6
205225_at	9.66e-07	1.16e-08	-3.28326	ESR1
218532_s_at	6.73e-06	1.52e-07	-3.3289	FAM134B
205531_s_at	4.02e-05	1.67e-06	-3.34348	GLS2
210481_s_at	2.89e-24	1.26e-28	-3.38604	CLEC4M
222943_at	0.000224	1.66e-05	-3.44391	GBA3
230135_at	7.15e-15	4.84e-18	-3.47639	HHIP
231376_at	4.79e-06	9.78e-08	-3.4836	UPP2
229476_s_at	0.0018	0.000274	-3.4937	THRSP
231156_at	3.82e-06	7.17e-08	-3.52742	HAO2
237350_at	1.27e-07	8.75e-10	-3.53188	TTC36
206727_at	0.00894	0.00222	-3.62958	C9
238835_at	8.88e-05	4.79e-06	-3.6399	AVPR1A
223784_at	2.3e-07	1.85e-09	-3.65747	TMEM27
242680_at	9.37e-05	5.15e-06	-3.68223	AVPR1A
220801_s_at	4.58e-06	9.21e-08	-3.71056	HAO2
201599_at	8.43e-07	9.63e-09	-3.75371	OAT
207609_s_at	3.07e-07	2.72e-09	-3.76876	CYP1A2
207201_s_at	0.000115	6.71e-06	-3.82621	SLC22A1
206424_at	1.58e-11	2.06e-14	-3.8452	CYP26A1
213629_x_at	1.05e-07	6.85e-10	-3.86961	MT1F
230577_at	0.000293	2.4e-05	-3.87843	LINC00844
218002_s_at	5.12e-17	2.16e-20	-3.9522	CXCL14
207608_x_at	8.73e-06	2.15e-07	-3.98694	CYP1A2
207995_s_at	1.21e-29	2.21e-34	-4.09113	CLEC4M
205984_at	6.27e-12	7.23e-15	-4.09166	CRHBP
220496_at	8.55e-19	2.66e-22	-4.14432	CLEC1B
207330_at	5.12e-17	2.15e-20	-4.20175	PZP
205866_at	2.54e-12	2.83e-15	-4.20263	FCN3
230478_at	1.35e-14	9.41e-18	-4.21636	OIT3
224589_at	6.47e-07	6.84e-09	-4.22888	XIST
209987_s_at	5e-08	2.88e-10	-4.30201	ASCL1
1559573_at	1.53e-09	4.4e-12	-4.34729	LINC01093
1559065_a_at	2.11e-22	2.32e-26	-4.35034	CLEC4G
220491_at	1.48e-05	4.3e-07	-4.44	HAMP
216058_s_at	2.89e-24	1.59e-28	-4.50934	CYP2C19
207804_s_at	1.08e-16	5.31e-20	-4.58081	FCN2
220116_at	2.47e-20	3.61e-24	-4.7233	KCNN2
222484_s_at	2.22e-17	8.53e-21	-4.78569	CXCL14
206354_at	1.22e-05	3.35e-07	-4.82506	SLCO1B3
221728_x_at	2.24e-07	1.76e-09	-4.94253	XIST
209988_s_at	1.19e-07	8.01e-10	-4.99597	ASCL1
214218_s_at	1.32e-07	9.32e-10	-5.01646	XIST
217546_at	3.43e-07	3.09e-09	-5.04372	MT1M
223699_at	3.92e-10	8.31e-13	-5.19679	CNDP1
224590_at	2.06e-09	6.55e-12	-5.80695	XIST
227671_at	8.15e-08	4.99e-10	-6.1878	XIST
224588_at	1.26e-07	8.69e-10	-6.23807	XIST
